# Supplementary material for: RNA Sequencing Reveals the Expression Profiles of circRNAs and Indicates Hsa_circ_0070562 as a Pro-osteogenic Factor in Bone Marrow-Derived Mesenchymal Stem Cells of Patients With Ankylosing Spondylitis
Source: Front Genet. 2022 Jul 6;13:947120. doi: 10.3389/fgene.2022.947120 (PMC9299369; doi:10.3389/fgene.2022.947120)
Supplement: Supplementary file 1 [file DataSheet4.xlsx]

## Sheet: TGF 
circName	circBase	miRNA	circ-tendency	mi-tendency
circ:chr9:7015853-7128236	circ-KDM4C	miR-424-5p	up	down
circ:chr16:27341387-27364017	circ-IL4R	miR-124-3p	up	down
circ:chr16:27341387-27364017	circ-IL4R	miR-424-5p	up	down
circ:chr13:20638591-20657916	circ_ZMYM2	miR-124-3p	up	down
circ:chr10:99327671-99327898	circ_UBTD1	miR-424-5p	up	down
circ:chr15:43707792-43730614	circ_TP53BP1	miR-424-5p	up	down
circ:chr4:38091553-38126752	circ_TBC1D1	miR-424-5p	up	down
circ:chr1:169831754-169838180	circ_SCYL3	miR-424-5p	up	down
circ:chr6:139262472-139266834	circ_REPS1	miR-424-5p	up	down
circ:chr8:107715134-107719373	circ_OXR1	miR-424-5p	up	down
circ:chr2:33505106-33526711	circ_LTBP1	miR-124-3p	up	down
circ:chrX:134679348-134686071	circ_INTS6L	miR-424-5p	up	down
circ:chr1:155724166-155730432	circ_GON4L	miR-424-5p	up	down
circ:chr9:3898691-3937189	circ_GLIS3	miR-424-5p	up	down
circ:chr12:122812494-122817690	circ_CLIP1	miR-424-5p	up	down
circ:chr1:193038164-193046180	circ_TROVE2	miR-424-5p	up	down
circ:chr6:118886692-118887479	circ_CEP85L	miR-124-3p	up	down
circ:chr8:96044223-96060786	circ_0084959	miR-424-5p	up	down
circ:chr8:1857461-1882108	circ_0083270	miR-424-5p	up	down
circ:chr8:54656137-54714456	circ_0083270	miR-424-5p	up	down
circ:chr6:105563561-105573453	circ_0077527	miR-124-3p	up	down
circ:chr4:106155054-106158508	circ_0070562	miR-133b	up	down
circ:chr4:106155054-106158508	circ_0070562	miR-424-5p	up	down
circ:chr3:196612022-196613565	circ_0068669	miR-133b	up	down
circ:chr3:136136727-136221621	circ_0067478	miR-424-5p	up	down
circ:chr3:121433708-121449820	circ_0066965	miR-424-5p	up	down
circ:chr22:30050646-30064435	circ_0062778	miR-424-5p	up	down
circ:chr18:34664088-34753044	circ_0047476	miR-133b	up	down
circ:chr15:77471132-77474382	circ_0036423	miR-133b	up	down
circ:chr12:77191214-77216311	circ_0027621	miR-424-5p	up	down
circ:chr11:65373232-65375919	circ_0022847	miR-424-5p	up	down
circ:chr10:75214170-75239275	circ_0018814	miR-133b	up	down
circ:chr1:213037067-213061936	circ_0016408	miR-124-3p	up	down
circ:chrX:16870169-16871965	circ_0007570	miR-133b	up	down
circ:chr1:224592132-224612356	circ_0006962	miR-424-5p	up	down
circ:chr2:61512010-61520685	circ_0006888	miR-424-5p	up	down
circ:chr2:241463302-241465266	circ_0006808	miR-124-3p	up	down
circ:chr9:74481715-74489999	circ_0006383	miR-424-5p	up	down
circ:chr2:128631402-128631846	circ_0005892	miR-424-5p	up	down
circ:chr7:139741444-139757834	circ_0004684	miR-124-3p	up	down
circ:chr6:160103506-160109274	circ_0004662	miR-424-5p	up	down
circ:chr4:106640217-106650656	circ_0004231	miR-133b	up	down
circ:chr16:532525-546859	circ_0002774	miR-424-5p	up	down
circ:chr11:92085262-92088570	circ_0000348	miR-133b	up	down
circ:chrX:67283696-67293141	circ_OPHN1	miR-133b	up	down
circ:chr1:45553553-45553909	circ_ZSWIM5	miR-2682-5p	down	up
circ:chr1:45553553-45553909	circ_ZSWIM5	miR-7-5p	down	up
circ:chr4:85623506-85642725	circ_WDFY3	miR-7-5p	down	up
circ:chr4:85623506-85642725	circ_WDFY3	miR-1291	down	up
circ:chr16:31230416-31230840	circ_TRIM72	miR-148a-3p	down	up
circ:chr10:93579027-93602148	circ_TNKS2	miR-10a-5p	down	up
circ:chr10:93579027-93602148	circ_TNKS2	miR-10b-5p	down	up
circ:chr3:9406700-9408669	circ_THUMPD3	miR-582-3p	down	up
circ:chr16:58709844-58712798	circ_SLC38A7	miR-2682-5p	down	up
circ:chr16:58709844-58712798	circ_SLC38A7	miR-10a-5p	down	up
circ:chr16:58709844-58712798	circ_SLC38A7	miR-10b-5p	down	up
circ:chr1:243468015-243493994	circ_SDCCAG8	miR-582-3p	down	up
circ:chr5:122435349-122516017	circ_PRDM6	miR-548q	down	up
circ:chr5:61642957-61651081	circ_KIF2A	miR-7-5p	down	up
circ:chr1:154406995-154407632	circ_IL6R	miR-582-3p	down	up
circ:chr12:112681157-112681813	circ_HECTD4	miR-122-5p	down	up
circ:chr2:240078348-240098259	circ_HDAC4	miR-548q	down	up
circ:chr12:133360750-133398897	circ_GOLGA3	miR-5006-3p	down	up
circ:chr12:133360750-133398897	circ_GOLGA3	miR-548q	down	up
circ:chr12:133360750-133398897	circ_GOLGA3	miR-7-5p	down	up
circ:chr12:133360750-133398897	circ_GOLGA3	miR-10a-5p	down	up
circ:chr12:133360750-133398897	circ_GOLGA3	miR-10b-5p	down	up
circ:chr2:105979742-106002997	circ_ARMC56	miR-27a-5p	down	up
circ:chr2:105979742-106002997	circ_ARMC56	miR-148a-3p	down	up
circ:chr2:105979742-106002997	circ_ARMC56	miR-2682-5p	down	up
circ:chr22:45937109-45972988	circ_FBLN1	miR-5006-3p	down	up
circ:chr12:1192330-1225199	circ_ERC1	miR-5006-3p	down	up
circ:chr11:70269046-70279384	circ_CTTN	miR-1291	down	up
circ:chr2:32734805-32744013	circ_BIRC6	miR-7-5p	down	up
circ:chr6:111670421-111680217	circ_ARMC91	miR-671-3p	down	up
circ:chr6:111670421-111680217	circ_ARMC91	miR-122-5p	down	up
circ:chr6:109175428-109197553	circ_ARMC2	miR-27a-5p	down	up
circ:chr12:133306265-133306856	circ_ANKLE2	miR-671-3p	down	up
circ:chrX:10437737-10535643	circ_0089871	miR-5006-3p	down	up
circ:chr9:118969735-118982408	circ_0088213	miR-7-5p	down	up
circ:chr9:118969735-118982408	circ_0088213	miR-122-5p	down	up
circ:chr9:118969735-118982408	circ_0088213	miR-1291	down	up
circ:chr6:105563561-105564743	circ_0077526	miR-548q	down	up
circ:chr5:94134718-94259726	circ_0073381	miR-1291	down	up
circ:chr5:94114815-94248681	circ_0073379	miR-1291	down	up
circ:chr5:73045662-73049027	circ_0072992	miR-2682-5p	down	up
circ:chr5:36953720-36962376	circ_0072161	miR-2682-5p	down	up
circ:chr4:15613889-15646331	circ_0069226	miR-122-5p	down	up
circ:chr20:34430495-34459751	circ_0060150	miR-148a-3p	down	up
circ:chr20:34430495-34459751	circ_0060150	miR-7-5p	down	up
circ:chr20:13509080-13561628	circ_0059469	miR-5006-3p	down	up
circ:chr2:240098109-240274613	circ_0058909	miR-2682-5p	down	up
circ:chr2:240098109-240274613	circ_0058909	miR-548q	down	up
circ:chr2:43625110-43657441	circ_0054303	miR-148a-3p	down	up
circ:chr2:43625110-43657441	circ_0054303	miR-122-5p	down	up
circ:chr2:42513409-42531691	circ_0054243	miR-10a-5p	down	up
circ:chr19:44251594-44254899	circ_0051368	miR-548q	down	up
circ:chr19:44251594-44254899	circ_0051368	miR-671-3p	down	up
circ:chr18:23612363-23658124	circ_0047308	miR-10a-5p	down	up
circ:chr18:23612363-23658124	circ_0047308	miR-10b-5p	down	up
circ:chr18:23612363-23658124	circ_0047308	miR-1291	down	up
circ:chr16:69279505-69318147	circ_0040039	miR-548q	down	up
circ:chr16:69279505-69318147	circ_0040039	miR-122-5p	down	up
circ:chr16:53913756-53922863	circ_0039402	miR-148a-3p	down	up
circ:chr14:70442432-70480208	circ_0032359	miR-5006-3p	down	up
circ:chr14:70442432-70480208	circ_0032359	miR-1291	down	up
circ:chr14:51374989-51387785	circ_0031884	miR-5006-3p	down	up
circ:chr14:51374989-51387785	circ_0031884	miR-7-5p	down	up
circ:chr14:51374989-51387785	circ_0031884	miR-340-3p	down	up
circ:chr14:31833395-31856581	circ_0031568	miR-148a-3p	down	up
circ:chr11:68334482-68350597	circ_0023231	miR-148a-3p	down	up
circ:chr11:9191403-9215228	circ_0021144	miR-2682-5p	down	up
circ:chr11:9191403-9215228	circ_0021144	miR-5006-3p	down	up
circ:chr10:30315032-30318795	circ_0018069	miR-2682-5p	down	up
circ:chr10:30315032-30318795	circ_0018069	miR-5006-3p	down	up
circ:chr10:30315032-30318795	circ_0018069	miR-548q	down	up
circ:chr10:30315032-30318795	circ_0018069	miR-7-5p	down	up
circ:chr10:30315032-30318795	circ_0018069	miR-10a-5p	down	up
circ:chr10:30315032-30318795	circ_0018069	miR-671-3p	down	up
circ:chr10:30315032-30318795	circ_0018069	miR-10b-5p	down	up
circ:chr10:30315032-30318795	circ_0018069	miR-1291	down	up
circ:chr10:30315032-30318795	circ_0018069	miR-27a-5p	down	up
circ:chr10:1149542-1151207	circ_0017465	miR-2682-5p	down	up
circ:chr1:180971742-180974599	circ_0015529	miR-5006-3p	down	up
circ:chr1:179086467-179087899	circ_0015427	miR-2682-5p	down	up
circ:chr1:179086467-179087899	circ_0015427	miR-548q	down	up
circ:chr20:30380538-30382351	circ_0009098	miR-548q	down	up
circ:chr20:30380538-30382351	circ_0009098	miR-671-3p	down	up
circ:chr20:30380538-30382351	circ_0009098	miR-27a-5p	down	up
circ:chr8:107691438-107696587	circ_0008320	miR-27a-5p	down	up
circ:chr1:28116073-28120143	circ_0008126	miR-122-5p	down	up
circ:chr7:5780604-5781446	circ_0007553	miR-1291	down	up
circ:chr9:131669436-131671600	circ_0007311	miR-548q	down	up
circ:chr9:131669436-131671600	circ_0007311	miR-7-5p	down	up
circ:chr9:131669436-131671600	circ_0007311	miR-10a-5p	down	up
circ:chr9:131669436-131671600	circ_0007311	miR-671-3p	down	up
circ:chr9:131669436-131671600	circ_0007311	miR-122-5p	down	up
circ:chr9:131669436-131671600	circ_0007311	miR-340-3p	down	up
circ:chr9:131669436-131671600	circ_0007311	miR-10b-5p	down	up
circ:chr13:49742749-49752790	circ_0006978	miR-5006-3p	down	up
circ:chr13:49742749-49752790	circ_0006978	miR-27a-5p	down	up
circ:chr1:89236035-89251896	circ_0005900	miR-2682-5p	down	up
circ:chr12:27143383-27156323	circ_0005824	miR-2682-5p	down	up
circ:chr12:124934361-124979914	circ_0005750	miR-671-3p	down	up
circ:chr17:79254409-79258695	circ_0005389	miR-7-5p	down	up
circ:chr19:49699697-49700131	circ_0005317	miR-1291	down	up
circ:chr8:37971710-37986469	circ_0005120	miR-5006-3p	down	up
circ:chr8:37971710-37986469	circ_0005120	miR-1291	down	up
circ:chr7:156758964-156759786	circ_0004210	miR-2682-5p	down	up
circ:chr17:34910661-34923615	circ_0003930	miR-122-5p	down	up
circ:chr1:29585017-29587415	circ_0003904	miR-548q	down	up
circ:chr1:29585017-29587415	circ_0003904	miR-340-3p	down	up
circ:chr12:122380440-122386967	circ_0003414	miR-5006-3p	down	up
circ:chr18:8076453-8114825	circ_0003063	miR-122-5p	down	up
circ:chr9:113703701-113704448	circ_0002890	miR-671-3p	down	up
circ:chr9:113703701-113704448	circ_0002890	miR-1291	down	up
circ:chr9:71850944-71853705	circ_0002106	miR-7-5p	down	up
circ:chr1:63042933-63052295	circ_0002032	miR-582-3p	down	up
circ:chr7:138936702-138951149	circ_0001754	miR-122-5p	down	up
circ:chr5:65284463-65310553	circ_0001493	miR-582-3p	down	up
circ:chr12:80214554-80215970	circ_0000424	miR-1291	down	up
circ:chr11:128628010-128642880	circ_0000369	miR-2682-5p	down	up
