# Supplementary material for: RNA Sequencing Reveals the Expression Profiles of circRNAs and Indicates Hsa_circ_0070562 as a Pro-osteogenic Factor in Bone Marrow-Derived Mesenchymal Stem Cells of Patients With Ankylosing Spondylitis
Source: Front Genet. 2022 Jul 6;13:947120. doi: 10.3389/fgene.2022.947120 (PMC9299369; doi:10.3389/fgene.2022.947120)
Supplement: Supplementary file 3 [file DataSheet2.xls]

miRNA	H35-1	H48-2	H49-1	H54-2	A48	A50	A69	A71	log2(Fold_change)	p-value	Website
hsa-miR-509-5p	18.6750789541851	26.2702786307779	8.96384620426456	7.043547858458	0	0	0	0	-6.97982714364286	8.75684610889659e-07	http://www.mirbase.org/cgi-bin/mature.pl?mature_acc=MIMAT0004779
hsa-miR-589-3p	9.31558168441705	8.6675626027682	10.0228172639345	7.07537546073456	0	0	0	0	-6.18749969443391	9.08625713936565e-06	http://www.mirbase.org/cgi-bin/mature.pl?mature_acc=MIMAT0003256
hsa-miR-579-3p	5.3651798870635	10.2022779446207	8.90722359359313	6.18804579165509	0	0	0	0	-5.99655562745709	3.5670256107974e-05	http://www.mirbase.org/cgi-bin/mature.pl?mature_acc=MIMAT0003244
hsa-miR-148a-3p	146470.912867998	163565.45992808	155997.947617405	145803.375324482	147161.835605689	251537.22462399	2030783.20005439	2132341.04633205	2.89838832497326	4.20603437233388e-05	http://www.mirbase.org/cgi-bin/mature.pl?mature_acc=MIMAT0000243
hsa-miR-3144-3p	6.16728957024234	10.2194272474992	5.60159631439383	7.09095950576913	0	0	0	0	-5.92603309580654	4.46539092844967e-05	http://www.mirbase.org/cgi-bin/mature.pl?mature_acc=MIMAT0015015
hsa-miR-548ab	7.77693797535684	6.48645887741077	6.69630250157182	6.19766893645374	0	0	0	0	-5.82602033992014	5.78418873749821e-05	http://www.mirbase.org/cgi-bin/mature.pl?mature_acc=MIMAT0018928
hsa-miR-151a-3p	16275.1527746675	15753.4628623241	14340.2622827609	14281.1841727456	17626.0777063185	25204.1894826824	173398.397666156	148894.743964814	2.5897878378086	6.35032400735996e-05	http://www.mirbase.org/cgi-bin/mature.pl?mature_acc=MIMAT0000757
hsa-miR-493-3p	4390.04860419248	3681.87231529573	3524.07702991307	3154.72951368848	3833.40437031504	3294.72672406375	45826.4073295197	53855.2110676038	2.85612885200935	0.000172454228477351	http://www.mirbase.org/cgi-bin/mature.pl?mature_acc=MIMAT0003161
hsa-miR-7706	104.136580404206	98.5573357071014	35.7230572152843	101.236623699285	85.9368399102512	151.200207995677	1135.92965791777	1067.68522074525	2.84217254085347	0.000238569254489957	http://www.mirbase.org/cgi-bin/mature.pl?mature_acc=MIMAT0030021
hsa-miR-370-3p	8351.25889249365	5674.19653081117	7087.12019384542	5556.53299074885	9395.22162574496	5469.14736410055	52918.1744565845	74773.0383978116	2.41825165576941	0.000374018238803008	http://www.mirbase.org/cgi-bin/mature.pl?mature_acc=MIMAT0000722
hsa-miR-7-5p	13253.1241376426	15437.5664992335	17960.114311349	15777.3270260153	27721.1122040294	18018.0523624903	88965.1434975752	78820.5865977567	1.77412249263773	0.000696683931253027	http://www.mirbase.org/cgi-bin/mature.pl?mature_acc=MIMAT0000252
hsa-miR-455-5p	2213.27020330524	1418.45665785791	2085.69766724228	2373.40556985273	2177.05198169799	3572.95636267456	11980.0401567715	13479.5052428964	1.94752798697896	0.000703893186027956	http://www.mirbase.org/cgi-bin/mature.pl?mature_acc=MIMAT0003150
hsa-miR-10a-5p	61123.939535263	43282.8820165339	41981.2574033065	43108.1805428807	52890.8653377336	236518.03690642	162950.944489592	122856.35874769	1.60193175752473	0.000858675878655167	http://www.mirbase.org/cgi-bin/mature.pl?mature_acc=MIMAT0000253
hsa-miR-548o-3p	184.849796401936	175.262740784319	247.323894344888	209.541195443397	212.124635367539	201.615420291337	1900.20122177294	1552.97444264004	2.24198751483468	0.00116432023763543	http://www.mirbase.org/cgi-bin/mature.pl?mature_acc=MIMAT0005919
hsa-miR-1246	82.2868995515867	156.655510076244	70.235631845355	88.7687546140013	42.4588022763383	299.658231566562	1439.59851230751	495.208389051589	2.51426396674784	0.00122585002423677	http://www.mirbase.org/cgi-bin/mature.pl?mature_acc=MIMAT0005898
hsa-miR-548av-3p	205.047031535937	202.803083346676	276.291423906068	226.407649862131	228.030775261918	222.155237632992	2081.02467437578	1731.20576386122	2.22610884425446	0.0012551029977655	http://www.mirbase.org/cgi-bin/mature.pl?mature_acc=MIMAT0022304
hsa-miR-708-3p	631.629038832901	359.243395499755	405.585391231918	632.216840796415	521.761377575085	859.832191851752	3260.90445437352	2738.48432640489	1.86278427895861	0.00147575155722658	http://www.mirbase.org/cgi-bin/mature.pl?mature_acc=MIMAT0004927
hsa-miR-3909	443.58654867981	441.21869484449	433.40759509222	323.165586255958	445.411522626956	629.224690772063	2349.1637696902	2304.13200413669	1.80249019483252	0.00157888496246763	http://www.mirbase.org/cgi-bin/mature.pl?mature_acc=MIMAT0018183
hsa-miR-99a-5p	75035.7897590121	64901.8457385433	72015.4474532318	127681.13426146	65688.8837538554	151628.709130543	427836.091743891	564584.126310575	1.8326380053429	0.00170113940531441	http://www.mirbase.org/cgi-bin/mature.pl?mature_acc=MIMAT0000097
hsa-miR-641	46.5561167295716	50.6675257292738	70.166590108254	53.2610947944138	614.91517380147	63.4398020939521	130.954219209953	143.077103597592	2.10817303857601	0.00184266375388079	http://www.mirbase.org/cgi-bin/mature.pl?mature_acc=MIMAT0003311
hsa-miR-4473	38.8347522030965	36.9243340365614	47.881937954123	24.8158563464662	45.6387747453426	65.3136276835135	248.578890389077	233.162381602426	1.99242164490912	0.00185237738545574	http://www.mirbase.org/cgi-bin/mature.pl?mature_acc=MIMAT0019000
hsa-miR-381-3p	11829.9863721207	9337.98761002184	10723.7185803394	10781.9255430452	9101.49080536165	7539.93549242205	82490.2532152839	86013.6837389272	2.11722230413269	0.00194154910358579	http://www.mirbase.org/cgi-bin/mature.pl?mature_acc=MIMAT0000736
hsa-miR-543	4010.15687830134	3746.37855150304	3296.79059060933	2803.11038169312	4912.88989316268	3078.12573047453	16890.4064909054	23479.2813244172	1.803195724339	0.00210132766828016	http://www.mirbase.org/cgi-bin/mature.pl?mature_acc=MIMAT0004954
hsa-miR-125b-1-3p	4679.7589937739	5464.17743506246	5209.77292332065	4003.57154273364	6409.11843488174	5443.0106350383	22765.0309641683	23722.7684738231	1.5915500746237	0.0028355174545248	http://www.mirbase.org/cgi-bin/mature.pl?mature_acc=MIMAT0004592
hsa-miR-585-5p	0	10.2977585604011	6.68398370569734	7.11132059881865	0	0	0	0	-5.64314797591992	0.00293851539210432	http://www.mirbase.org/cgi-bin/mature.pl?mature_acc=MIMAT0026618
hsa-miR-3152-5p	4.6125767501206	0	5.58077919344265	12.547585517245	14.8820250144514	27.0527193171047	76.5960155228236	27.0179102195801	2.67137912220178	0.00309724591941639	http://www.mirbase.org/cgi-bin/mature.pl?mature_acc=MIMAT0019207
hsa-miR-3605-3p	38.0607853567942	41.3171951894983	27.8891030159114	36.3962891800727	39.2771240747821	49.4381700703564	222.96908202729	255.673787166188	1.97445754491336	0.00316515086435765	http://www.mirbase.org/cgi-bin/mature.pl?mature_acc=MIMAT0017982
hsa-miR-3158-3p	135.187319183679	117.339969722773	109.207093094531	115.415137562775	103.96311922692	151.20285952569	881.972045037448	650.532202323392	1.90359942448614	0.00322292662142147	http://www.mirbase.org/cgi-bin/mature.pl?mature_acc=MIMAT0015032
hsa-miR-195-3p	46.5113886720278	80.4253453957141	83.5534160912635	82.5821344650671	79.5728036900493	83.0465396731956	467.885149854526	517.373581811345	1.96712520435018	0.00327259541428875	http://www.mirbase.org/cgi-bin/mature.pl?mature_acc=MIMAT0004615
hsa-miR-27a-5p	720.074172392216	1054.88795922228	1035.04161653506	900.331017412881	1357.35138643297	1083.90013164712	4506.15131290642	3820.69660257846	1.53688448971861	0.00327992366526669	http://www.mirbase.org/cgi-bin/mature.pl?mature_acc=MIMAT0004501
hsa-miR-133b	15.5552561691606	7.84858520738583	21.110080611938	8.83657242907508	5.22514876987771	0	0.054577507708558	0.0760906345619435	-3.15906351509356	0.00356141858814897	http://www.mirbase.org/cgi-bin/mature.pl?mature_acc=MIMAT0000770
hsa-miR-2682-5p	195.713212560454	283.328752980434	221.730405402333	218.410991183454	158.044444207077	173.606270496232	1993.81294574496	1712.77693994929	2.13439292745945	0.00362041482097395	http://www.mirbase.org/cgi-bin/mature.pl?mature_acc=MIMAT0013517
hsa-miR-146a-5p	6575.54838295478	1377.81639340063	2084.6335688538	3834.01440845455	111367.630486076	2730.81578489561	1890.4584227771	1720.45730816691	3.08493970605652	0.00437841551302197	http://www.mirbase.org/cgi-bin/mature.pl?mature_acc=MIMAT0000449
hsa-miR-6842-3p	27.347277344394	7.82765344158699	10.0736044276049	17.7626806291524	19.1296611158402	23.2953158126448	195.70680916676	79.2539223738658	2.32082595367585	0.00463411015989611	http://www.mirbase.org/cgi-bin/mature.pl?mature_acc=MIMAT0027587
hsa-miR-146b-5p	16273.6020960235	8694.55495204095	21552.0992895448	13463.4104766434	10217.0352457376	33560.1897673856	56396.1199409726	75875.2308037354	1.55332567853637	0.00507188983263998	http://www.mirbase.org/cgi-bin/mature.pl?mature_acc=MIMAT0002809
hsa-miR-129-5p	138.293773194762	114.427338163915	100.305259275129	136.743691097423	74.2724206784271	138.130450596174	1020.41145737344	684.497138148645	1.96711585509939	0.00518513961975942	http://www.mirbase.org/cgi-bin/mature.pl?mature_acc=MIMAT0000242
hsa-miR-188-3p	3.8268613762762	9.61283020191815	6.66554601623324	0	0	0	0	0	-5.39270016150968	0.00542480751922164	http://www.mirbase.org/cgi-bin/mature.pl?mature_acc=MIMAT0004613
hsa-miR-124-3p	0	4.30339293224145	9.93441882841165	5.32766728650906	0	0	0	0	-5.35028145383249	0.00554691154885764	http://www.mirbase.org/cgi-bin/mature.pl?mature_acc=MIMAT0000422
hsa-miR-671-3p	327.029708883539	362.247492243499	326.460490917717	335.620852729902	370.120442303082	388.346875230114	1745.09150224028	1363.51977514257	1.51603400992413	0.0064682073996325	http://www.mirbase.org/cgi-bin/mature.pl?mature_acc=MIMAT0004819
hsa-miR-1302	8.66219770168652	0	12.1256464677823	0	81.5816581730597	20.504170774066	42.3269688996866	15.8138523185126	2.9415475466132	0.00819725343297745	http://www.mirbase.org/cgi-bin/mature.pl?mature_acc=MIMAT0005890
hsa-miR-409-3p	11854.0814995056	10535.6282767785	9982.81166644538	8609.18046411107	10634.8312176103	7329.86995562174	41571.5185776197	60707.5920364059	1.55288273728114	0.00865647585120932	http://www.mirbase.org/cgi-bin/mature.pl?mature_acc=MIMAT0001639
hsa-miR-576-3p	155.329920000643	147.733424753717	154.888601067241	226.450437950606	168.644702824366	214.694127432208	828.203574522714	705.693310705776	1.48472118825341	0.00938362991959046	http://www.mirbase.org/cgi-bin/mature.pl?mature_acc=MIMAT0004796
hsa-miR-659-5p	17.0383299041374	13.6591968568693	17.8488959083303	32.0273290958197	14.8888978398602	15.8241134152625	166.438067466462	159.491102876478	2.13785377324639	0.00977385261359126	http://www.mirbase.org/cgi-bin/mature.pl?mature_acc=MIMAT0022710
hsa-miR-4731-5p	4.69199274894649	0	5.5363384091905	4.44908179142944	0	0	0	0	-4.93793902582903	0.0102252312210634	http://www.mirbase.org/cgi-bin/mature.pl?mature_acc=MIMAT0019853
hsa-miR-6513-5p	5.50331647656099	3.59718728819117	5.53832991346409	0	0	0	0	0	-4.94828875695892	0.0104852094512468	http://www.mirbase.org/cgi-bin/mature.pl?mature_acc=MIMAT0025482
hsa-miR-192-5p	936.182767742584	622.286884916015	571.591856313675	664.143574427249	693.543720787908	857.031574086657	3300.64072825854	2420.27564626713	1.37936150702097	0.0108603592494512	http://www.mirbase.org/cgi-bin/mature.pl?mature_acc=MIMAT0000222
hsa-miR-548am-3p	20.1539875089305	18.0333860045039	33.3766382392818	19.508811763552	23.3705271714964	19.559361824077	137.025069746814	153.804089650184	1.86735164689242	0.0118753521807237	http://www.mirbase.org/cgi-bin/mature.pl?mature_acc=MIMAT0019076
hsa-miR-147b-3p	4.57811746519	7.96917196789204	6.70208204086005	9.79212446160381	15.9248602096006	23.3430307649952	23.0776281868136	21.2480229241199	1.50716790894686	0.0125732738234299	http://www.mirbase.org/cgi-bin/mature.pl?mature_acc=MIMAT0004928
hsa-miR-4755-5p	4.70027788471728	3.60872113300943	5.53188471453542	0	0	0	0	0	-4.87013577086815	0.0127404245291202	http://www.mirbase.org/cgi-bin/mature.pl?mature_acc=MIMAT0019895
hsa-miR-615-3p	3747.54549657631	3873.15917391438	4414.25089708034	2566.02567379359	3350.9149519303	7014.33494314604	11124.744109704	11478.0072121349	1.17494325809069	0.0135092035183203	http://www.mirbase.org/cgi-bin/mature.pl?mature_acc=MIMAT0003283
hsa-miR-148a-5p	696.823307514789	626.638272821926	753.164857555965	690.786889213887	686.118780286093	1056.83920290647	2140.23396897874	2425.82656533356	1.18852009834141	0.0143433550429173	http://www.mirbase.org/cgi-bin/mature.pl?mature_acc=MIMAT0004549
hsa-miR-517b-3p	26.9671187545354	4.22542178319432	0.050294451018587	0	0	0	0	0	-6.00810570984194	0.0146564337866535	http://www.mirbase.org/cgi-bin/mature.pl?mature_acc=MIMAT0002857
hsa-miR-517a-3p	26.9671187545354	4.22542178319432	0.050294451018587	0	0	0	0	0	-6.00809015568905	0.0147421438304609	http://www.mirbase.org/cgi-bin/mature.pl?mature_acc=MIMAT0002852
hsa-miR-7704	28.6867857313158	42.7947490199253	37.8789171599902	28.3837080673269	25.4924901451012	42.9048551696038	198.508012294356	165.285385544224	1.64369593298952	0.0148520856982248	http://www.mirbase.org/cgi-bin/mature.pl?mature_acc=MIMAT0030019
hsa-miR-128-3p	17677.3552667508	18679.7062949694	19238.0578503647	16793.9777301822	16800.0171247308	24857.828731565	57042.4049176538	62886.3501063831	1.15844661617141	0.014932351425398	http://www.mirbase.org/cgi-bin/mature.pl?mature_acc=MIMAT0000424
hsa-miR-548q	0	5.46994217692964	0.0236775859741625	0	8.49717752030642	15.9024802956742	9.02948325112428	7.20912832829585	2.79396913032968	0.015228558958481	http://www.mirbase.org/cgi-bin/mature.pl?mature_acc=MIMAT0011163
hsa-miR-7973	0	0	0.0226556389532664	5.49592385893188	5.33025551784571	9.32478775614995	11.5365108421523	15.4030131863114	2.8667330845146	0.0156047073271701	http://www.mirbase.org/cgi-bin/mature.pl?mature_acc=MIMAT0031176
hsa-miR-3180-3p	23.2355691093988	50.9066704100356	33.4216859304467	13.2537310322126	47.7470066109944	121.407177991767	70.589664171574	77.8482522553924	1.38973048348576	0.0157380393951933	http://www.mirbase.org/cgi-bin/mature.pl?mature_acc=MIMAT0015058
hsa-miR-3180	23.2355691093988	50.9066704100356	33.4216859304467	13.2537310322126	47.7470066109944	121.407177991767	70.589664171574	77.8482522553924	1.38973122068991	0.0157837273809213	http://www.mirbase.org/cgi-bin/mature.pl?mature_acc=MIMAT0018178
hsa-miR-548ah-3p	17.8100486026474	26.1180324962313	26.7215958627169	15.9447589613671	11.7075250848593	16.7579621759099	156.184150275167	152.407932394647	1.95282523493481	0.0172179904441805	http://www.mirbase.org/cgi-bin/mature.pl?mature_acc=MIMAT0020957
hsa-miR-4664-3p	0	3.93488986898808	0.0189942274872079	0	5.33930666122496	0	21.7533224885295	43.1896723537457	4.04114771277135	0.0177754580085815	http://www.mirbase.org/cgi-bin/mature.pl?mature_acc=MIMAT0019738
hsa-miR-618	797.73712402543	1891.83730314032	826.746469367802	1237.74702717625	457.05135629431	461.194021289798	650.151458474366	680.363627153986	-1.08041087769431	0.017957454136059	http://www.mirbase.org/cgi-bin/mature.pl?mature_acc=MIMAT0003287
hsa-miR-200a-5p	0	0	0	0	0.0251188904127169	0	12.580433793248	12.3897874071296	5.7200726684723	0.0180202902657429	http://www.mirbase.org/cgi-bin/mature.pl?mature_acc=MIMAT0001620
hsa-miR-3129-3p	57.5106254707308	34.6714760781815	57.9230563075314	46.1548824158515	28.6089478276296	21.4723213996059	10.4014817092383	19.8459175437974	-1.27798122861743	0.0186835613873808	http://www.mirbase.org/cgi-bin/mature.pl?mature_acc=MIMAT0019202
hsa-miR-146a-3p	38.4352749669794	4.17319324916805	5.63670297592942	12.4019648648931	362.452294863331	7.42299462551978	22.0013642565143	10.193553530836	2.72094452908263	0.0190435636813199	http://www.mirbase.org/cgi-bin/mature.pl?mature_acc=MIMAT0004608
hsa-miR-6866-5p	3.81273935689981	5.77910014221908	6.67767518635484	6.21536353174629	6.39895981234186	12.1105377918386	30.6041749627757	25.3411037153829	1.69949995523951	0.0193218150369837	http://www.mirbase.org/cgi-bin/mature.pl?mature_acc=MIMAT0027632
hsa-miR-3180-5p	16.4977519323107	4.21546445658265	0.0513477369864574	13.3680611317423	9.58551001868592	13.9604741483801	91.9973560451583	63.4959841311977	2.3695197829189	0.0199018483035294	http://www.mirbase.org/cgi-bin/mature.pl?mature_acc=MIMAT0015057
hsa-miR-133a-5p	20.6856644535883	4.25514480491467	0.0474476104142876	0	0	0	0	0	-5.69037422204248	0.0200145471603008	http://www.mirbase.org/cgi-bin/mature.pl?mature_acc=MIMAT0026478
hsa-miR-539-5p	166.273415021675	150.692713457812	124.808952479214	122.506614257225	116.686853800325	87.712956853375	685.876754710411	747.941568363132	1.53582176352364	0.0203927654382783	http://www.mirbase.org/cgi-bin/mature.pl?mature_acc=MIMAT0003163
hsa-miR-4683	21.9040012000187	7.85586620086982	10.0579862611264	10.6291440963688	26.527163702938	23.3159835051992	34.6349371388935	47.9255956123259	1.37416798549205	0.0207574126172392	http://www.mirbase.org/cgi-bin/mature.pl?mature_acc=MIMAT0019768
hsa-miR-340-3p	392.326030237563	347.735050062922	338.715221024285	312.52353264239	290.590651689678	513.466253066003	1110.44753186733	1240.36337189341	1.18028076007407	0.0213416865640612	http://www.mirbase.org/cgi-bin/mature.pl?mature_acc=MIMAT0000750
hsa-miR-7974	14.7353025751044	10.0358717751422	14.4985134097136	21.3475666553081	33.9525328203243	10.2239887199344	65.277518809963	69.0901402299988	1.54671174961101	0.0228562015225441	http://www.mirbase.org/cgi-bin/mature.pl?mature_acc=MIMAT0031177
hsa-miR-137-3p	1247.62011007536	1201.91475893715	1082.97862586774	1322.10495518159	1025.35358612949	570.442696174096	389.963527094367	254.880829544813	-1.11475399810091	0.0229664684643399	http://www.mirbase.org/cgi-bin/mature.pl?mature_acc=MIMAT0000429
hsa-miR-4286	365.852039047192	404.238452551948	523.626152195462	364.020114014646	272.486918330804	274.52834542803	70.7097669049379	70.9908706021295	-1.26441849480704	0.02300292612539	http://www.mirbase.org/cgi-bin/mature.pl?mature_acc=MIMAT0016916
hsa-miR-4773	0	0	0	0	8.45119591976129	0	0.103663621420642	10.9164265834092	5.36517485194413	0.0240748732515969	http://www.mirbase.org/cgi-bin/mature.pl?mature_acc=MIMAT0019928
hsa-miR-550a-5p	29.4840789523768	34.778727010443	22.3259840425824	40.8687812969913	65.7555917554096	41.0464231784728	87.159679273573	93.2593278465737	1.16275314328031	0.0242715167147674	http://www.mirbase.org/cgi-bin/mature.pl?mature_acc=MIMAT0004800
hsa-miR-4796-5p	0	0	0	0	5.29503937292884	0	11.1749529424108	0.13910055318871	5.14321096194052	0.0278267552844541	http://www.mirbase.org/cgi-bin/mature.pl?mature_acc=MIMAT0019970
hsa-miR-548p	10.0374447778427	13.7637154984013	15.5830960962321	11.5234856135771	9.58540741922791	10.2241052216856	77.9907748486984	77.4644940608921	1.77045314514592	0.0278955180824003	http://www.mirbase.org/cgi-bin/mature.pl?mature_acc=MIMAT0005934
hsa-miR-122-5p	0	0	0	0	6.34516315290592	0	0.0988669343280897	10.8343510391168	5.20112444372841	0.0289535325539008	http://www.mirbase.org/cgi-bin/mature.pl?mature_acc=MIMAT0000421
hsa-miR-10400-5p	0	0	0	0	0.0226835771213016	0	9.99510249442873	8.24609652736498	5.27751469128696	0.0291949784659872	http://www.mirbase.org/cgi-bin/mature.pl?mature_acc=MIMAT0041631
hsa-miR-4649-5p	0	0	0	0	0.0222487391073809	4.66781983783339	0.0983252209727148	12.124259724535	5.17909473522602	0.0293322111772623	http://www.mirbase.org/cgi-bin/mature.pl?mature_acc=MIMAT0019711
hsa-miR-589-5p	255.536389256793	312.255891672149	329.782098211971	271.683243238941	279.984663696604	261.373000149433	960.395895376563	1169.53640767224	1.19104969864844	0.0303520984463106	http://www.mirbase.org/cgi-bin/mature.pl?mature_acc=MIMAT0004799
hsa-miR-1245a	7.06077070617822	4.3047328831566	7.7512799043855	0	15.9097043161251	13.9926120345683	17.9344345864298	14.2143765168945	1.68164622734554	0.0320781053608476	http://www.mirbase.org/cgi-bin/mature.pl?mature_acc=MIMAT0005897
hsa-miR-582-3p	10.0164850185812	27.7744071119631	10.0689350567716	10.6173452397297	7.46525000507347	12.0908751690697	94.6600974516289	98.6349267491983	1.85105325862505	0.0334414570555446	http://www.mirbase.org/cgi-bin/mature.pl?mature_acc=MIMAT0004797
hsa-miR-5006-3p	0	0	0	0	5.288291620077	8.46483399302948	0.0929322065906699	0.131841597114625	4.89667663071607	0.0335291172867958	http://www.mirbase.org/cgi-bin/mature.pl?mature_acc=MIMAT0021034
hsa-miR-941	1977.00872736793	2090.07182184465	5175.13202358527	2308.54144347074	1399.77746103029	2245.32987302922	17991.6501243248	9682.94335714682	1.43905441075279	0.0345722623711514	http://www.mirbase.org/cgi-bin/mature.pl?mature_acc=MIMAT0004984
hsa-miR-6788-3p	0	0	0	0	0.0212569462066765	6.56779071738596	0.093552460724192	8.15561905642936	4.98451401331442	0.0346811892832005	http://www.mirbase.org/cgi-bin/mature.pl?mature_acc=MIMAT0027477
hsa-miR-196a-3p	63.2532642082379	7.78751956890147	34.5171172064626	4.36306660865201	12.7678617908295	201.71837920241	22.0032716180019	224.475801012002	2.06465311435923	0.0353521524298109	http://www.mirbase.org/cgi-bin/mature.pl?mature_acc=MIMAT0004562
hsa-miR-10b-5p	26555.2275960957	39230.1118771093	23132.0649265107	49218.8693356025	40449.1369388124	52845.2211850152	130058.353067768	54466.9523111377	1.00804803859542	0.0353576158753732	http://www.mirbase.org/cgi-bin/mature.pl?mature_acc=MIMAT0000254
hsa-miR-1277-3p	3.86520954898387	0	0.0401882464746832	11.7233587526829	0	0	0	0	-5.02874273742009	0.035461522429076	http://www.mirbase.org/cgi-bin/mature.pl?mature_acc=MIMAT0005933
hsa-miR-4504	0	0	0	0	0.0214012613155579	0	7.51167838562694	8.16484668733603	5.06673209817446	0.0360100573096239	http://www.mirbase.org/cgi-bin/mature.pl?mature_acc=MIMAT0019040
hsa-miR-1291	6.92147941813541	10.8813394067378	6.72225129662604	13.3525137458107	24.3887483620253	21.4652174171163	18.0301385870052	25.4396749761678	1.21999521132561	0.0378418363075418	http://www.mirbase.org/cgi-bin/mature.pl?mature_acc=MIMAT0005881
hsa-miR-550a-3-5p	36.4856205430161	42.7617499392262	27.892985973384	43.5168472898793	64.7004443399466	44.781073127778	98.6832530842547	103.148146018378	1.03838638594737	0.0391036919270829	http://www.mirbase.org/cgi-bin/mature.pl?mature_acc=MIMAT0020925
hsa-miR-548n	0	0	0	0	8.42309380283012	4.67833717547781	0.0908129891473406	0.128708861268547	4.83376777686567	0.039359631967705	http://www.mirbase.org/cgi-bin/mature.pl?mature_acc=MIMAT0005916
hsa-miR-3126-5p	0	0	0	0	7.37910809752609	0	0.0915417148408546	6.83461425296592	4.92935988739303	0.0406382464813282	http://www.mirbase.org/cgi-bin/mature.pl?mature_acc=MIMAT0014989
hsa-miR-1290	6.91710658480341	17.5852099429892	5.61925864491053	8.86002823030411	0.0331975714529307	34.5273039623859	80.4997225693988	50.8584491858258	2.07360687001686	0.0416151462618102	http://www.mirbase.org/cgi-bin/mature.pl?mature_acc=MIMAT0005880
hsa-miR-3913-3p	9.60570645412713	4.36687535048196	0.0389286365300117	0	0	0	0	0	-4.87790754031775	0.041967709842101	http://www.mirbase.org/cgi-bin/mature.pl?mature_acc=MIMAT0019225
hsa-miR-495-5p	5.51788347537778	0	8.78754230621647	0	0	0	0	0	-4.907082756677	0.0444072466550814	http://www.mirbase.org/cgi-bin/mature.pl?mature_acc=MIMAT0022924
hsa-miR-2116-3p	30.9402561932651	35.3472254375908	42.3918470101809	172.451293726956	18.0512050683106	28.0053322519445	37.1020267156099	25.523868636336	-1.36827200269087	0.0450922458778788	http://www.mirbase.org/cgi-bin/mature.pl?mature_acc=MIMAT0011161
hsa-miR-203a-3p	354.384531850469	112.865973822839	299.671307929667	127.802290556331	120.867535748205	142.885513922826	15.5903985450966	80.7146101782713	-1.31010369161958	0.0462621858332518	http://www.mirbase.org/cgi-bin/mature.pl?mature_acc=MIMAT0000264
hsa-miR-6868-3p	0	0	0	0	0.0206148544940215	0	7.47871610567829	6.82259664338228	4.93801781568846	0.0464240869642434	http://www.mirbase.org/cgi-bin/mature.pl?mature_acc=MIMAT0027637
hsa-miR-548j-3p	0	0	0	0	0.0206563858324866	0	6.27512040596636	8.11705896695787	4.94886680003795	0.046636368092369	http://www.mirbase.org/cgi-bin/mature.pl?mature_acc=MIMAT0026737
hsa-miR-424-5p	682.046661079933	720.849614001369	774.336427588141	722.751581049932	587.408163366153	493.925697416879	113.040517158364	99.3093847678275	-1.1631576387307	0.0468900606794855	http://www.mirbase.org/cgi-bin/mature.pl?mature_acc=MIMAT0001341
hsa-miR-103a-2-5p	13.1553250591642	12.2385232434973	24.4524897292329	12.4002055887625	0.0196381102860939	11.3363809146064	0.0858477560193871	0.121393509535421	-2.3505914457917	0.0469463469174681	http://www.mirbase.org/cgi-bin/mature.pl?mature_acc=MIMAT0009196
hsa-miR-3605-5p	28.7569625570496	15.8187919691262	24.52459024196	31.9871145590814	27.6050445915408	32.6433578810706	74.3161202435901	98.7192829511603	1.19851739157557	0.0474456026398636	http://www.mirbase.org/cgi-bin/mature.pl?mature_acc=MIMAT0017981
hsa-miR-7977	117.276144335372	113.701346425666	135.922165403495	122.522601716207	91.1644749385251	83.1155416313777	36.0420426023049	31.3446908118137	-1.01125313857406	0.049234480073949	http://www.mirbase.org/cgi-bin/mature.pl?mature_acc=MIMAT0031180
hsa-miR-142-5p	12.3560423634474	4.16900707920399	7.85945575396862	42.8103380822958	9.43148153260979	0	0.077193727671043	0.108724594281966	-2.72138209336019	0.0497548846538153	http://www.mirbase.org/cgi-bin/mature.pl?mature_acc=MIMAT0000433
