# Supplementary material for: RNA Sequencing Reveals the Expression Profiles of circRNAs and Indicates Hsa_circ_0070562 as a Pro-osteogenic Factor in Bone Marrow-Derived Mesenchymal Stem Cells of Patients With Ankylosing Spondylitis
Source: Front Genet. 2022 Jul 6;13:947120. doi: 10.3389/fgene.2022.947120 (PMC9299369; doi:10.3389/fgene.2022.947120)
Supplement: Supplementary file 4 [file DataSheet3.xlsx]

## Sheet: Top 20 DE circ
circName	circBase	miRNA	circ-tendency	mi-tendency
hsa_circ:chr5:94134718-94259726	hsa_circ_0073381	miR-6868-3p	down	up
hsa_circ:chr5:94134718-94259726	hsa_circ_0073381	miR-539-5p	down	up
hsa_circ:chr5:94134718-94259726	hsa_circ_0073381	miR-3909	down	up
hsa_circ:chr5:94134718-94259726	hsa_circ_0073381	miR-3180-5p	down	up
hsa_circ:chr5:94134718-94259726	hsa_circ_0073381	miR-146a-3p	down	up
hsa_circ:chr5:94134718-94259726	hsa_circ_0073381	miR-129-5p	down	up
hsa_circ:chr5:94134718-94259726	hsa_circ_0073381	miR-1291	down	up
hsa_circ:chr22:30050646-30064435	hsa_circ_0062778	miR-424-5p	up	down
hsa_circ:chr22:30050646-30064435	hsa_circ_0062778	miR-3913-3p	up	down
hsa_circ:chr22:30050646-30064435	hsa_circ_0062778	miR-188-3p	up	down
hsa_circ:chr20:13509080-13561628	hsa_circ_0059469	miR-6868-3p	down	up
hsa_circ:chr20:13509080-13561628	hsa_circ_0059469	miR-550a-5p	down	up
hsa_circ:chr20:13509080-13561628	hsa_circ_0059469	miR-550a-3-5p	down	up
hsa_circ:chr20:13509080-13561628	hsa_circ_0059469	miR-543	down	up
hsa_circ:chr20:13509080-13561628	hsa_circ_0059469	miR-5006-3p	down	up
hsa_circ:chr1:213037067-213061936	hsa_circ_0016408	miR-124-3p	up	down
hsa_circ:chr1:28116073-28120143	hsa_circ_0008126	miR-122-5p	down	up
hsa_circ:chr17:79254409-79258695	hsa_circ_0005389	miR-7-5p	down	up
hsa_circ:chr16:532525-546859	hsa_circ_0002774	miR-509-5p	up	down
hsa_circ:chr16:532525-546859	hsa_circ_0002774	miR-424-5p	up	down
hsa_circ:chr5:65284463-65310553	hsa_circ_0001493	miR-582-3p	down	up
hsa_circ:chr5:65284463-65310553	hsa_circ_0001493	miR-196a-3p	down	up
hsa_circ:chr17:45479498-45492285	hsa_circ_0000778	miR-7977	up	down
hsa_circ:chr17:45479498-45492285	hsa_circ_0000778	miR-103a-2-5p	up	down
hsa_circ:chr3:171360630-171395484	circ_PLD1	miR-550a-5p	down	up
hsa_circ:chr3:171360630-171395484	circ_PLD1	miR-550a-3-5p	down	up
hsa_circ:chr3:171360630-171395484	circ_PLD1	miR-370-3p	down	up
hsa_circ:chr11:57563049-57564464	circ_CTNND1	miR-3913-3p	up	down
hsa_circ:chr1:103477969-103488552	circ_COL11A1	miR-615-3p	down	up
hsa_circ:chr1:103477969-103488552	circ_COL11A1	miR-370-3p	down	up
hsa_circ:chr1:203151859-203152919	circ_CHI3L1	miR-6513-5p	up	down
hsa_circ:chr13:21987791-21999817	circ_0006732	miR-4773	down	up
