# Supplementary material for: RNA Sequencing Reveals the Expression Profiles of circRNAs and Indicates Hsa_circ_0070562 as a Pro-osteogenic Factor in Bone Marrow-Derived Mesenchymal Stem Cells of Patients With Ankylosing Spondylitis
Source: Front Genet. 2022 Jul 6;13:947120. doi: 10.3389/fgene.2022.947120 (PMC9299369; doi:10.3389/fgene.2022.947120)
Supplement: Supplementary file 5 [file DataSheet1.xls]

circName	gene symbol	H35-1	H48-2	H49-1	H54-2	A48	A50	A69	A71	log2(Fold_change)	p-value	circBase	Web
hsa_circ:chr11:92085262-92088570	FAT3	15.04338756	13.93480504	30.20228359	17.46699311	42.99092903	76.82665221	29.16910102	50.40345878	1.395744547	0.000108497	hsa_circ_0000348	http://www.circbase.org/cgi-bin/singlerecord.cgi?id=hsa_circ_0000348
hsa_circ:chr15:56680670-56687032	ENSG00000259941.1,TEX9	0	1.466821583	0.838952322	0	22.92849548	2.719527512	17.20229034	5.040345878	4.185420176	0.000124854	hsa_circ_0000603	http://www.circbase.org/cgi-bin/singlerecord.cgi?id=hsa_circ_0000603
hsa_circ:chr16:532525-546859	RAB11FIP3	0	0	0	0	0	9.518346291	8.975108006	3.024207527	5.225616771	0.000315663	hsa_circ_0002774	http://www.circbase.org/cgi-bin/singlerecord.cgi?id=hsa_circ_0002774
hsa_circ:chr16:89958601-89967202	TCF25	32.23583048	12.46798346	12.58428483	7.594344831	0	6.118936901	1.495851334	1.008069176	-2.593982978	0.000327552	hsa_circ_0003421	http://www.circbase.org/cgi-bin/singlerecord.cgi?id=hsa_circ_0003421
hsa_circ:chr3:171360630-171395484	PLD1	4.298110731	3.667053958	5.033713931	9.113213797	0	0	0	0	-4.775749424	0.0004431	NA	NA
hsa_circ:chr11:61039147-61042056	VWCE	0	0.733410792	0	0	2.866061935	4.079291268	7.479256671	9.07262258	4.574629519	0.000617232	hsa_circ_0022245	http://www.circbase.org/cgi-bin/singlerecord.cgi?id=hsa_circ_0022245
hsa_circ:chr10:127500783-127505094	UROS	0	5.867286332	9.22847554	8.353779314	0	0	0	0	-4.8706189	0.000675955	hsa_circ_0008369	http://www.circbase.org/cgi-bin/singlerecord.cgi?id=hsa_circ_0008369
hsa_circ:chr2:106739426-106782539	UXS1	6.447166096	12.46798346	11.74533251	17.46699311	0	0	0	6.048415053	-2.973230362	0.000686937	hsa_circ_0055945	http://www.circbase.org/cgi-bin/singlerecord.cgi?id=hsa_circ_0055945
hsa_circ:chr1:230798887-230810870	COG2	11.81980451	17.601859	10.90638018	14.42925518	8.598185806	2.719527512	2.991702669	1.008069176	-2.1690073	0.000687476	hsa_circ_0016868	http://www.circbase.org/cgi-bin/singlerecord.cgi?id=hsa_circ_0016868
hsa_circ:chr1:28116073-28120143	STX12	7.521693779	8.067518707	3.355809287	1.518868966	0	0	0	0	-4.651925332	0.001053238	hsa_circ_0008126	http://www.circbase.org/cgi-bin/singlerecord.cgi?id=hsa_circ_0008126
hsa_circ:chr13:21148519-21166543	IFT88	0	0	0	0	0	4.759173145	5.983405337	7.056484229	4.936173459	0.00111526	NA	NA
hsa_circ:chr1:213037067-213061936	FLVCR1	0	0	0	0	8.598185806	2.039645634	5.23547967	2.016138351	4.746560618	0.001478305	hsa_circ_0016408	http://www.circbase.org/cgi-bin/singlerecord.cgi?id=hsa_circ_0016408
hsa_circ:chr4:106613133-106614643	INTS12	2.149055365	0	0.838952322	0.759434483	14.33030968	3.39940939	3.739628336	13.10489928	3.218243562	0.0015368	hsa_circ_0070573	http://www.circbase.org/cgi-bin/singlerecord.cgi?id=hsa_circ_0070573
hsa_circ:chrX:16870169-16871965	RBBP7	0	0	0.838952322	0	2.866061935	6.798818779	7.479256671	3.024207527	4.366771982	0.001628832	hsa_circ_0007570	http://www.circbase.org/cgi-bin/singlerecord.cgi?id=hsa_circ_0007570
hsa_circ:chr12:29904599-29911710	TMTC1	42.98110731	27.13619929	40.26971145	28.85851036	17.19637161	21.75622009	9.723033673	14.11296846	-1.15030316	0.001678284	hsa_circ_0025767	http://www.circbase.org/cgi-bin/singlerecord.cgi?id=hsa_circ_0025767
hsa_circ:chr2:239184384-239186596	PER2	2.149055365	1.466821583	1.677904644	0	14.33030968	4.079291268	5.23547967	13.10489928	2.753675305	0.001981895	hsa_circ_0003854	http://www.circbase.org/cgi-bin/singlerecord.cgi?id=hsa_circ_0003854
hsa_circ:chr11:57563049-57564464	CTNND1,TMX2-CTNND1	0	0	0	0	5.73212387	4.759173145	7.479256671	0	4.847315208	0.00200046	NA	NA
hsa_circ:chr1:235602084-235606226	TBCE	5.372638413	5.867286332	8.389523218	6.834910348	0	1.359763756	0	0	-3.692415981	0.002078685	NA	NA
hsa_circ:chr22:30050646-30064435	NF2	0	0	0	0	8.598185806	4.079291268	2.243777001	2.016138351	4.65576948	0.00213845	hsa_circ_0062778	http://www.circbase.org/cgi-bin/singlerecord.cgi?id=hsa_circ_0062778
hsa_circ:chr3:3178944-3186394	TRNT1	6.447166096	8.800929498	3.355809287	4.556606899	28.66061935	8.838464413	26.17739835	12.09683011	1.637768218	0.002339616	NA	NA
hsa_circ:chr1:114248512-114254735	PHTF1	3.223583048	9.53434029	3.355809287	6.075475865	0	0.679881878	0	0	-4.068575459	0.002470522	NA	NA
hsa_circ:chr2:9083316-9098771	MBOAT2	16.11791524	15.40162662	14.26218947	25.82077243	28.66061935	36.03373953	34.40458069	44.35504372	1.019914993	0.002495103	hsa_circ_0007334	http://www.circbase.org/cgi-bin/singlerecord.cgi?id=hsa_circ_0007334
hsa_circ:chr16:68893787-68896964	TANGO6	18.26697061	26.4027885	23.49066501	30.37737932	8.598185806	9.518346291	9.723033673	14.11296846	-1.220174044	0.00271709	hsa_circ_0003220	http://www.circbase.org/cgi-bin/singlerecord.cgi?id=hsa_circ_0003220
hsa_circ:chr2:61258554-61259248	PEX13	2.149055365	5.867286332	3.355809287	3.037737932	14.33030968	8.838464413	17.95021601	11.08876093	1.810942783	0.002831179	hsa_circ_0008534	http://www.circbase.org/cgi-bin/singlerecord.cgi?id=hsa_circ_0008534
hsa_circ:chr5:94134718-94259726	MCTP1	3.223583048	1.466821583	5.872666253	6.834910348	0	0	0	0	-4.427057117	0.002831906	hsa_circ_0073381	http://www.circbase.org/cgi-bin/singlerecord.cgi?id=hsa_circ_0073381
hsa_circ:chr1:70883620-70890099	CTH	2.149055365	0	0	0	17.19637161	4.759173145	4.487554003	2.016138351	3.883018376	0.002855074	hsa_circ_0012947	http://www.circbase.org/cgi-bin/singlerecord.cgi?id=hsa_circ_0012947
hsa_circ:chr4:5566985-5586577	EVC2	36.53394121	26.4027885	21.81276037	34.17455174	14.33030968	15.63728319	14.21058768	11.08876093	-1.095667525	0.003094001	hsa_circ_0006875	http://www.circbase.org/cgi-bin/singlerecord.cgi?id=hsa_circ_0006875
hsa_circ:chr17:49294695-49302570	MBTD1	11.81980451	11.73457266	6.711618575	13.6698207	25.79455742	17.67692883	27.67324968	30.24207527	1.192424766	0.003131211	hsa_circ_0003871	http://www.circbase.org/cgi-bin/singlerecord.cgi?id=hsa_circ_0003871
hsa_circ:chr13:21987791-21999817	ZDHHC20	3.223583048	3.667053958	5.872666253	3.797172416	0	0	0	0	-4.355859349	0.003144586	hsa_circ_0006732	http://www.circbase.org/cgi-bin/singlerecord.cgi?id=hsa_circ_0006732
hsa_circ:chr1:15855583-15873366	DNAJC16	0	0.733410792	0	0	17.19637161	2.719527512	0	4.032276702	4.346346738	0.003255783	hsa_circ_0010040	http://www.circbase.org/cgi-bin/singlerecord.cgi?id=hsa_circ_0010040
hsa_circ:chr9:121970997-121976433	BRINP1	19.34149829	11.00116187	14.26218947	15.18868966	5.73212387	4.079291268	6.731331004	3.024207527	-1.623794352	0.003302657	NA	NA
hsa_circ:chr17:45479498-45492285	EFCAB13	0	0	0	6.075475865	5.73212387	52.3509046	59.83405337	33.26628279	4.614013492	0.003385927	hsa_circ_0000778	http://www.circbase.org/cgi-bin/singlerecord.cgi?id=hsa_circ_0000778
hsa_circ:chr12:51467606-51467865	CSRNP2	41.90657962	38.87077195	18.45695108	45.56606899	20.06243355	19.03669258	11.96681067	19.15331434	-1.076030429	0.003462665	hsa_circ_0004538	http://www.circbase.org/cgi-bin/singlerecord.cgi?id=hsa_circ_0004538
hsa_circ:chr8:96044223-96060786	NDUFAF6	0	0.733410792	0	0	2.866061935	6.118936901	3.739628336	5.040345878	4.164444176	0.003470241	hsa_circ_0084959	http://www.circbase.org/cgi-bin/singlerecord.cgi?id=hsa_circ_0084959
hsa_circ:chr1:101379219-101387397	SLC30A7	2.149055365	4.400464749	3.355809287	3.037737932	17.19637161	10.19822817	11.96681067	9.07262258	1.812613747	0.003531973	hsa_circ_0013353	http://www.circbase.org/cgi-bin/singlerecord.cgi?id=hsa_circ_0013353
hsa_circ:chr6:117010483-117013555	KPNA5	20.41602597	16.13503741	23.49066501	21.26416553	68.78548644	10.87811005	62.82575604	49.3953896	1.196870686	0.003743274	NA	NA
hsa_circ:chr1:193038164-193046180	TROVE2	1.074527683	0	0	0	17.19637161	2.039645634	3.739628336	0	4.277770001	0.003859379	NA	NA
hsa_circ:chr7:24663285-24703340	MPP6	4.298110731	3.667053958	5.872666253	2.278303449	0	0	0	0	-4.310082775	0.003984607	hsa_circ_0079621	http://www.circbase.org/cgi-bin/singlerecord.cgi?id=hsa_circ_0079621
hsa_circ:chr10:75214170-75239275	PPP3CB	0	0	0	1.518868966	14.33030968	0.679881878	6.731331004	5.040345878	3.867459755	0.004090438	hsa_circ_0018814	http://www.circbase.org/cgi-bin/singlerecord.cgi?id=hsa_circ_0018814
hsa_circ:chr1:115276353-115280693	CSDE1	0	0	0	0	2.866061935	3.39940939	2.991702669	5.040345878	4.543263404	0.004175542	hsa_circ_0000115	http://www.circbase.org/cgi-bin/singlerecord.cgi?id=hsa_circ_0000115
hsa_circ:chr1:97235259-97236407	PTBP2	5.372638413	1.466821583	0	1.518868966	5.73212387	6.798818779	13.46266201	11.08876093	2.28861639	0.00420359	hsa_circ_0003580	http://www.circbase.org/cgi-bin/singlerecord.cgi?id=hsa_circ_0003580
hsa_circ:chr12:27143383-27156323	TM7SF3	4.298110731	3.667053958	3.355809287	14.42925518	0	0	0	2.016138351	-3.535518574	0.004236552	hsa_circ_0005824	http://www.circbase.org/cgi-bin/singlerecord.cgi?id=hsa_circ_0005824
hsa_circ:chr10:32308786-32310215	KIF5B	0	7.334107915	1.677904644	6.075475865	31.52668129	9.518346291	11.21888501	10.08069176	1.846522375	0.004612351	hsa_circ_0006408	http://www.circbase.org/cgi-bin/singlerecord.cgi?id=hsa_circ_0006408
hsa_circ:chr2:70451686-70457986	TIA1	7.521693779	10.26775108	10.06742786	9.872648281	20.06243355	18.3568107	23.93362135	23.18559104	1.175890306	0.004645729	hsa_circ_0002199	http://www.circbase.org/cgi-bin/singlerecord.cgi?id=hsa_circ_0002199
hsa_circ:chr5:36953720-36962376	NIPBL	8.596221461	12.46798346	10.06742786	9.113213797	5.73212387	0.679881878	1.495851334	4.032276702	-2.079915798	0.00465597	hsa_circ_0072161	http://www.circbase.org/cgi-bin/singlerecord.cgi?id=hsa_circ_0072161
hsa_circ:chr10:61844360-61845011	ANK3	9.670749144	9.53434029	11.74533251	2.278303449	0	3.39940939	0	0	-2.902921397	0.004744245	NA	NA
hsa_circ:chr11:102056749-102080295	YAP1	4.298110731	3.667053958	4.194761609	6.834910348	2.866061935	0	0	0	-3.832909671	0.004962606	hsa_circ_0004140	http://www.circbase.org/cgi-bin/singlerecord.cgi?id=hsa_circ_0004140
hsa_circ:chr16:31230416-31230840	TRIM72	11.81980451	2.933643166	2.516856966	3.037737932	2.866061935	0	0	0	-3.897334184	0.005091886	NA	NA
hsa_circ:chr9:100444482-100447322	XPA	0	0	0	0	8.598185806	2.719527512	0	5.040345878	4.60455078	0.005242354	hsa_circ_0002718	http://www.circbase.org/cgi-bin/singlerecord.cgi?id=hsa_circ_0002718
hsa_circ:chr9:125639750-125645658	RC3H2	4.298110731	3.667053958	2.516856966	6.075475865	22.92849548	12.91775568	5.23547967	16.12910681	1.685213564	0.005264647	hsa_circ_0088389	http://www.circbase.org/cgi-bin/singlerecord.cgi?id=hsa_circ_0088389
hsa_circ:chr1:203151859-203152919	CHI3L1	0	0	0	0	0	0.679881878	1.495851334	14.11296846	4.764976717	0.005314794	NA	NA
hsa_circ:chr9:131669436-131671600	LRRC8A	5.372638413	1.466821583	15.10114179	12.15095173	2.866061935	0	2.243777001	1.008069176	-2.737768156	0.005340418	hsa_circ_0007311	http://www.circbase.org/cgi-bin/singlerecord.cgi?id=hsa_circ_0007311
hsa_circ:chr10:123718839-123721032	NSMCE4A	0	0.733410792	0	0	11.46424774	1.359763756	7.479256671	0	4.190156784	0.005732402	hsa_circ_0020256	http://www.circbase.org/cgi-bin/singlerecord.cgi?id=hsa_circ_0020256
hsa_circ:chr1:29585017-29587415	PTPRU	6.447166096	0.733410792	5.872666253	11.39151725	0	1.359763756	0	0	-3.584433506	0.005892163	hsa_circ_0003904	http://www.circbase.org/cgi-bin/singlerecord.cgi?id=hsa_circ_0003904
hsa_circ:chr1:225140372-225161855	DNAH14	13.96885987	7.334107915	17.61799876	15.18868966	57.3212387	13.59763756	32.90872935	26.20979856	1.172385899	0.005978873	hsa_circ_0016600	http://www.circbase.org/cgi-bin/singlerecord.cgi?id=hsa_circ_0016600
hsa_circ:chr1:103477969-103488552	COL11A1	9.670749144	2.200232375	0	5.316041382	0	0	0	0	-4.390070898	0.00641147	NA	NA
hsa_circ:chr9:135802588-135804339	TSC1	7.521693779	6.600697124	5.872666253	4.556606899	0	2.039645634	0	0	-3.109682773	0.006510194	hsa_circ_0089309	http://www.circbase.org/cgi-bin/singlerecord.cgi?id=hsa_circ_0089309
hsa_circ:chr10:49763508-49791197	ARHGAP22	0	0	0	0	5.73212387	2.039645634	7.479256671	0	4.586970864	0.006512685	NA	NA
hsa_circ:chr20:13509080-13561628	TASP1	9.670749144	0	1.677904644	6.075475865	0	0	0	0	-4.408555047	0.006563285	hsa_circ_0059469	http://www.circbase.org/cgi-bin/singlerecord.cgi?id=hsa_circ_0059469
hsa_circ:chr10:1149542-1151207	WDR37	39.75752426	31.53666404	22.65171269	20.50473104	0	11.55799192	10.47095934	23.18559104	-1.183627895	0.006808921	hsa_circ_0017465	http://www.circbase.org/cgi-bin/singlerecord.cgi?id=hsa_circ_0017465
hsa_circ:chr5:167915607-167922441	RARS	7.521693779	1.466821583	3.355809287	5.316041382	2.866061935	16.31716507	18.69814168	13.10489928	1.677557026	0.006837208	hsa_circ_0074874	http://www.circbase.org/cgi-bin/singlerecord.cgi?id=hsa_circ_0074874
hsa_circ:chr1:54506429-54513045	TMEM59	0	0	0.838952322	3.797172416	14.33030968	2.719527512	8.227182338	7.056484229	2.628253669	0.006918473	hsa_circ_0004839	http://www.circbase.org/cgi-bin/singlerecord.cgi?id=hsa_circ_0004839
hsa_circ:chr20:30380538-30382351	TPX2	1.074527683	7.334107915	7.550570897	3.037737932	0	0	0.747925667	0	-3.845028653	0.006924084	hsa_circ_0009098	http://www.circbase.org/cgi-bin/singlerecord.cgi?id=hsa_circ_0009098
hsa_circ:chr14:92600355-92604691	CPSF2	9.670749144	0.733410792	2.516856966	6.834910348	0	0	0	1.008069176	-3.867402969	0.007042923	NA	NA
hsa_circ:chr2:242079936-242082489	PASK	10.74527683	11.00116187	8.389523218	21.26416553	0	6.798818779	2.243777001	4.032276702	-1.752170458	0.007114305	hsa_circ_0058988	http://www.circbase.org/cgi-bin/singlerecord.cgi?id=hsa_circ_0058988
hsa_circ:chr9:129154345-129184227	MVB12B	8.596221461	11.00116187	0.838952322	3.037737932	0	0	0.747925667	1.008069176	-3.435672296	0.007169328	hsa_circ_0088614	http://www.circbase.org/cgi-bin/singlerecord.cgi?id=hsa_circ_0088614
hsa_circ:chr18:8076453-8114825	PTPRM	22.56508134	20.53550216	14.26218947	17.46699311	0	8.158582535	8.227182338	10.08069176	-1.298374942	0.007183128	hsa_circ_0003063	http://www.circbase.org/cgi-bin/singlerecord.cgi?id=hsa_circ_0003063
hsa_circ:chr9:86294690-86297981	UBQLN1	8.596221461	10.26775108	1.677904644	11.39151725	17.19637161	21.75622009	14.21058768	26.20979856	1.316241725	0.007235958	hsa_circ_0001867	http://www.circbase.org/cgi-bin/singlerecord.cgi?id=hsa_circ_0001867
hsa_circ:chr16:11868092-11873219	ZC3H7A	4.298110731	13.20139425	5.872666253	6.834910348	5.73212387	1.359763756	0.747925667	0	-2.524638524	0.007254609	hsa_circ_0037886	http://www.circbase.org/cgi-bin/singlerecord.cgi?id=hsa_circ_0037886
hsa_circ:chr5:172507588-172518404	CREBRF	1.074527683	0.733410792	0	0	11.46424774	6.118936901	3.739628336	1.008069176	3.609372431	0.007274083	hsa_circ_0008140	http://www.circbase.org/cgi-bin/singlerecord.cgi?id=hsa_circ_0008140
hsa_circ:chr12:109051080-109095099	CORO1C	2.149055365	1.466821583	0	0.759434483	8.598185806	4.759173145	4.487554003	9.07262258	2.616822302	0.007337978	hsa_circ_0028077	http://www.circbase.org/cgi-bin/singlerecord.cgi?id=hsa_circ_0028077
hsa_circ:chr15:64495281-64508912	CSNK1G1	4.298110731	9.53434029	9.22847554	15.18868966	0	3.39940939	1.495851334	3.024207527	-2.065908858	0.007379145	hsa_circ_0001955	http://www.circbase.org/cgi-bin/singlerecord.cgi?id=hsa_circ_0001955
hsa_circ:chr10:82266984-82269227	TSPAN14	11.81980451	8.067518707	15.94009412	12.91038621	0	5.439055023	0.747925667	6.048415053	-1.802843045	0.007399347	hsa_circ_0008856	http://www.circbase.org/cgi-bin/singlerecord.cgi?id=hsa_circ_0008856
hsa_circ:chr5:94224584-94248681	MCTP1	6.447166096	11.00116187	24.32961733	9.113213797	8.598185806	1.359763756	5.983405337	0	-1.926250073	0.007565389	hsa_circ_0001512	http://www.circbase.org/cgi-bin/singlerecord.cgi?id=hsa_circ_0001512
hsa_circ:chr13:100959446-101020828	PCCA	0	0	0	0	8.598185806	12.91775568	8.227182338	0	5.585686269	0.007645805	hsa_circ_0030767	http://www.circbase.org/cgi-bin/singlerecord.cgi?id=hsa_circ_0030767
hsa_circ:chr3:9486732-9487424	SETD5	3.223583048	0	2.516856966	2.278303449	8.598185806	6.798818779	11.21888501	7.056484229	2.126599366	0.007664716	hsa_circ_0064139	http://www.circbase.org/cgi-bin/singlerecord.cgi?id=hsa_circ_0064139
hsa_circ:chr11:119144578-119145663	CBL	11.81980451	15.40162662	12.58428483	20.50473104	5.73212387	6.118936901	5.23547967	6.048415053	-1.391280501	0.007725907	hsa_circ_0000362	http://www.circbase.org/cgi-bin/singlerecord.cgi?id=hsa_circ_0000362
hsa_circ:chr7:127013396-127017383	ZNF800	1.074527683	2.933643166	0.838952322	1.518868966	28.66061935	0.679881878	5.983405337	6.048415053	2.451583865	0.008019629	hsa_circ_0082096	http://www.circbase.org/cgi-bin/singlerecord.cgi?id=hsa_circ_0082096
hsa_circ:chr2:241969701-241969988	SNED1	1.074527683	2.933643166	10.06742786	5.316041382	5.73212387	19.71657446	12.71473634	18.14524516	1.589650374	0.008083511	hsa_circ_0004526	http://www.circbase.org/cgi-bin/singlerecord.cgi?id=hsa_circ_0004526
hsa_circ:chr2:42513409-42531691	EML4	8.596221461	5.133875541	0	10.63208276	0	0	1.495851334	0	-3.544422942	0.008298731	hsa_circ_0054243	http://www.circbase.org/cgi-bin/singlerecord.cgi?id=hsa_circ_0054243
hsa_circ:chr10:104247907-104250370	ACTR1A	0	0	0	0	0	8.158582535	0.747925667	5.040345878	4.576889086	0.008602866	hsa_circ_0019753	http://www.circbase.org/cgi-bin/singlerecord.cgi?id=hsa_circ_0019753
hsa_circ:chr19:44251594-44254899	SMG9	4.298110731	6.600697124	4.194761609	2.278303449	0	0	0	1.008069176	-3.702899646	0.008931633	hsa_circ_0051368	http://www.circbase.org/cgi-bin/singlerecord.cgi?id=hsa_circ_0051368
hsa_circ:chr16:27341387-27364017	IL4R	0	0	0	0	2.866061935	0.679881878	6.731331004	3.024207527	4.436456518	0.008969428	NA	NA
hsa_circ:chr1:19683129-19712120	CAPZB	3.223583048	3.667053958	2.516856966	4.556606899	0	0	0	0	-4.110838715	0.009051137	NA	NA
hsa_circ:chr11:47508302-47510576	CELF1	0	0	0	0	8.598185806	4.759173145	1.495851334	0	4.468690909	0.009110517	hsa_circ_0007254	http://www.circbase.org/cgi-bin/singlerecord.cgi?id=hsa_circ_0007254
hsa_circ:chr9:99314078-99327765	CDC14B	18.26697061	31.53666404	26.8464743	37.97172416	0	19.71657446	17.95021601	7.056484229	-1.166356745	0.009255717	hsa_circ_0005789	http://www.circbase.org/cgi-bin/singlerecord.cgi?id=hsa_circ_0005789
hsa_circ:chr11:70269046-70279384	CTTN	12.89433219	1.466821583	2.516856966	0	0	0	0	0	-4.350452352	0.009337068	NA	NA
hsa_circ:chr13:114806476-114822949	RASA3	5.372638413	13.93480504	6.711618575	7.594344831	0	4.079291268	0.747925667	1.008069176	-2.247618131	0.009347419	hsa_circ_0004790	http://www.circbase.org/cgi-bin/singlerecord.cgi?id=hsa_circ_0004790
hsa_circ:chr2:43625110-43657441	THADA	4.298110731	7.334107915	10.06742786	12.91038621	0	2.719527512	2.243777001	2.016138351	-2.079324727	0.00935881	hsa_circ_0054303	http://www.circbase.org/cgi-bin/singlerecord.cgi?id=hsa_circ_0054303
hsa_circ:chr9:118969735-118982408	PAPPA	8.596221461	4.400464749	1.677904644	3.037737932	0	0	0	1.008069176	-3.710723226	0.009524552	hsa_circ_0088213	http://www.circbase.org/cgi-bin/singlerecord.cgi?id=hsa_circ_0088213
hsa_circ:chr19:48219815-48220273	EHD2	0	0	0	0	11.46424774	3.39940939	0.747925667	0	4.476695238	0.009578248	hsa_circ_0004242	http://www.circbase.org/cgi-bin/singlerecord.cgi?id=hsa_circ_0004242
hsa_circ:chr16:511404-539000	RAB11FIP3	9.670749144	6.600697124	0	3.037737932	0	0	0	1.008069176	-3.840280528	0.00997254	NA	NA
hsa_circ:chr8:141828376-141889736	PTK2	8.596221461	2.933643166	1.677904644	3.037737932	25.79455742	14.27751944	4.487554003	10.08069176	1.685199698	0.010019609	hsa_circ_0085765	http://www.circbase.org/cgi-bin/singlerecord.cgi?id=hsa_circ_0085765
hsa_circ:chr4:110580167-110585550	MCUB	0	0	1.677904644	4.556606899	5.73212387	7.478700657	13.46266201	5.040345878	2.332280631	0.010057863	hsa_circ_0070660	http://www.circbase.org/cgi-bin/singlerecord.cgi?id=hsa_circ_0070660
hsa_circ:chr6:144852188-144864006	UTRN	2.149055365	16.13503741	8.389523218	6.834910348	0	3.39940939	0	2.016138351	-2.412894626	0.010139832	hsa_circ_0078110	http://www.circbase.org/cgi-bin/singlerecord.cgi?id=hsa_circ_0078110
hsa_circ:chr9:127064215-127101944	NEK6	0	0	0	0	2.866061935	4.079291268	6.731331004	0	4.493798832	0.010326964	hsa_circ_0088488	http://www.circbase.org/cgi-bin/singlerecord.cgi?id=hsa_circ_0088488
hsa_circ:chr7:100454490-100454798	SLC12A9	3.223583048	8.800929498	2.516856966	12.91038621	0	1.359763756	1.495851334	1.008069176	-2.581996802	0.010433299	hsa_circ_0007639	http://www.circbase.org/cgi-bin/singlerecord.cgi?id=hsa_circ_0007639
hsa_circ:chr20:35684549-35693876	RBL1	0	0	0	1.518868966	0	4.759173145	3.739628336	11.08876093	3.643468807	0.010634801	hsa_circ_0001153	http://www.circbase.org/cgi-bin/singlerecord.cgi?id=hsa_circ_0001153
hsa_circ:chr8:107691438-107696587	OXR1	2.149055365	2.200232375	6.711618575	9.872648281	0	1.359763756	0	0	-3.37561157	0.010752082	hsa_circ_0008320	http://www.circbase.org/cgi-bin/singlerecord.cgi?id=hsa_circ_0008320
hsa_circ:chr1:180971742-180974599	STX6	4.298110731	7.334107915	5.872666253	9.113213797	2.866061935	0.679881878	0.747925667	2.016138351	-2.383039561	0.010989313	hsa_circ_0015529	http://www.circbase.org/cgi-bin/singlerecord.cgi?id=hsa_circ_0015529
hsa_circ:chr3:72873575-72893574	SHQ1	0	0	0	0.759434483	0	2.719527512	5.23547967	7.056484229	3.966941984	0.011018811	NA	NA
hsa_circ:chr5:31431683-31451747	DROSHA	0	0	0	0	0	6.798818779	5.23547967	1.008069176	4.494082768	0.011192348	hsa_circ_0072049	http://www.circbase.org/cgi-bin/singlerecord.cgi?id=hsa_circ_0072049
hsa_circ:chr9:123199573-123210404	CDK5RAP2	2.149055365	9.53434029	0.838952322	10.63208276	25.79455742	16.31716507	19.44606735	8.064553404	1.493464392	0.011205676	hsa_circ_0088281	http://www.circbase.org/cgi-bin/singlerecord.cgi?id=hsa_circ_0088281
hsa_circ:chr16:53913756-53922863	FTO	9.670749144	1.466821583	0	4.556606899	0	0	0	0	-4.256025384	0.011270796	hsa_circ_0039402	http://www.circbase.org/cgi-bin/singlerecord.cgi?id=hsa_circ_0039402
hsa_circ:chr8:37971710-37986469	ASH2L	6.447166096	4.400464749	2.516856966	0.759434483	0	0	0	0	-4.109946166	0.0113735	hsa_circ_0005120	http://www.circbase.org/cgi-bin/singlerecord.cgi?id=hsa_circ_0005120
hsa_circ:chr4:148778704-148800489	ARHGAP10	3.223583048	4.400464749	5.033713931	0	8.598185806	9.518346291	11.21888501	12.09683011	1.740365805	0.011419588	NA	NA
hsa_circ:chr2:98430434-98435184	TMEM131	10.74527683	9.53434029	10.90638018	6.834910348	31.52668129	14.95740131	21.68984435	17.13717598	1.094652942	0.011469499	NA	NA
hsa_circ:chr2:240098109-240274613	HDAC4	5.372638413	0.733410792	2.516856966	9.113213797	0	0	0.747925667	0	-3.727596014	0.011535399	hsa_circ_0058909	http://www.circbase.org/cgi-bin/singlerecord.cgi?id=hsa_circ_0058909
hsa_circ:chr9:113703701-113704448	LPAR1	16.11791524	13.93480504	15.10114179	9.872648281	8.598185806	4.759173145	3.739628336	6.048415053	-1.375794394	0.011637933	hsa_circ_0002890	http://www.circbase.org/cgi-bin/singlerecord.cgi?id=hsa_circ_0002890
hsa_circ:chr15:43748090-43749416	TP53BP1	0	0	0	1.518868966	5.73212387	4.759173145	5.23547967	3.024207527	3.472523336	0.011710037	hsa_circ_0006327	http://www.circbase.org/cgi-bin/singlerecord.cgi?id=hsa_circ_0006327
hsa_circ:chr7:5780604-5781446	RNF216	6.447166096	5.867286332	6.711618575	4.556606899	2.866061935	1.359763756	0.747925667	0	-2.568344601	0.01201169	hsa_circ_0007553	http://www.circbase.org/cgi-bin/singlerecord.cgi?id=hsa_circ_0007553
hsa_circ:chr9:130863375-130864760	SLC25A25	0	6.600697124	6.711618575	4.556606899	0	0.679881878	0	0	-3.759766527	0.012022354	NA	NA
hsa_circ:chr2:33505106-33526711	LTBP1	0	1.466821583	0	0.759434483	5.73212387	4.759173145	2.243777001	8.064553404	3.077474563	0.012178432	NA	NA
hsa_circ:chr19:33113328-33116872	ANKRD27	10.74527683	15.40162662	5.872666253	4.556606899	8.598185806	1.359763756	2.243777001	0	-2.05953443	0.012256274	hsa_circ_0050386	http://www.circbase.org/cgi-bin/singlerecord.cgi?id=hsa_circ_0050386
hsa_circ:chr12:56997143-56999111	BAZ2A	15.04338756	16.13503741	19.2959034	17.46699311	2.866061935	10.19822817	9.723033673	0	-1.418496193	0.012274791	hsa_circ_0004843	http://www.circbase.org/cgi-bin/singlerecord.cgi?id=hsa_circ_0004843
hsa_circ:chr22:24761444-24765288	SPECC1L,SPECC1L-ADORA2A	0	0	4.194761609	0	5.73212387	6.118936901	11.96681067	3.024207527	2.703022706	0.012351875	hsa_circ_0062610	http://www.circbase.org/cgi-bin/singlerecord.cgi?id=hsa_circ_0062610
hsa_circ:chr4:109576720-109578803	OSTC	5.372638413	4.400464749	3.355809287	2.278303449	2.866061935	14.27751944	8.975108006	17.13717598	1.605810541	0.012413276	hsa_circ_0004700	http://www.circbase.org/cgi-bin/singlerecord.cgi?id=hsa_circ_0004700
hsa_circ:chr20:47570093-47585814	ARFGEF2	0	0	0.838952322	0.759434483	8.598185806	4.759173145	3.739628336	2.016138351	3.402730269	0.01242997	hsa_circ_0002182	http://www.circbase.org/cgi-bin/singlerecord.cgi?id=hsa_circ_0002182
hsa_circ:chr4:108552787-108581228	PAPSS1	6.447166096	22.00232375	1.677904644	4.556606899	2.866061935	1.359763756	2.991702669	0	-2.369644289	0.012462709	NA	NA
hsa_circ:chr2:32602656-32617218	BIRC6	0	0	0.838952322	0	5.73212387	2.719527512	1.495851334	5.040345878	3.797003394	0.012550077	hsa_circ_0053440	http://www.circbase.org/cgi-bin/singlerecord.cgi?id=hsa_circ_0053440
hsa_circ:chr5:172359439-172362313	ERGIC1	13.96885987	5.133875541	10.90638018	13.6698207	37.25880516	26.51539324	15.70643901	17.13717598	1.085871673	0.012835674	hsa_circ_0004004	http://www.circbase.org/cgi-bin/singlerecord.cgi?id=hsa_circ_0004004
hsa_circ:chr1:40656444-40668286	RLF	7.521693779	18.33526979	13.42323715	18.98586208	0	8.838464413	3.739628336	6.048415053	-1.447664554	0.012900331	hsa_circ_0007302	http://www.circbase.org/cgi-bin/singlerecord.cgi?id=hsa_circ_0007302
hsa_circ:chr12:133306265-133306856	ANKLE2	3.223583048	5.133875541	3.355809287	1.518868966	0	0	0	0	-4.031314076	0.013270573	NA	NA
hsa_circ:chr11:73789160-73789762	C2CD3	8.596221461	0	4.194761609	5.316041382	0	0	0.747925667	0	-3.742557533	0.013646719	hsa_circ_0001981	http://www.circbase.org/cgi-bin/singlerecord.cgi?id=hsa_circ_0001981
hsa_circ:chr22:22324582-22327090	TOP3B	10.74527683	4.400464749	1.677904644	0.759434483	0	0	0.747925667	0	-3.692192355	0.013686528	hsa_circ_0062453	http://www.circbase.org/cgi-bin/singlerecord.cgi?id=hsa_circ_0062453
hsa_circ:chr5:122435349-122516017	PRDM6	2.149055365	5.867286332	6.711618575	0	0	0	0	0	-4.188456338	0.013738233	NA	NA
hsa_circ:chr3:196612022-196613565	SENP5	3.223583048	4.400464749	0.838952322	3.037737932	14.33030968	4.759173145	15.70643901	6.048415053	1.765549464	0.013799045	hsa_circ_0068669	http://www.circbase.org/cgi-bin/singlerecord.cgi?id=hsa_circ_0068669
hsa_circ:chr2:86348602-86355114	PTCD3	10.74527683	8.067518707	3.355809287	0	0	1.359763756	0	0	-3.441261933	0.013809258	hsa_circ_0007191	http://www.circbase.org/cgi-bin/singlerecord.cgi?id=hsa_circ_0007191
hsa_circ:chr5:138221901-138240130	CTNNA1	0	0	0	0	2.866061935	4.079291268	5.983405337	0	4.408453498	0.013878385	NA	NA
hsa_circ:chr20:62654110-62657411	PRPF6	8.596221461	7.334107915	5.033713931	8.353779314	2.866061935	0	3.739628336	0	-2.303854363	0.014044739	NA	NA
hsa_circ:chr10:468764-532470	DIP2C	4.298110731	11.00116187	0.838952322	3.797172416	2.866061935	0.679881878	0	0	-3.219186022	0.014058145	NA	NA
hsa_circ:chr17:79254409-79258695	SLC38A10	0	12.46798346	5.033713931	9.113213797	0	0	0	0	-5.044227446	0.014059006	hsa_circ_0005389	http://www.circbase.org/cgi-bin/singlerecord.cgi?id=hsa_circ_0005389
hsa_circ:chr4:47746419-47788942	CORIN	24.7141367	16.86844821	2.516856966	9.872648281	5.73212387	4.759173145	0	6.048415053	-1.800296533	0.014094646	NA	NA
hsa_circ:chr5:73045662-73049027	ARHGEF28	10.74527683	15.40162662	10.90638018	9.872648281	2.866061935	6.118936901	3.739628336	3.024207527	-1.488974462	0.014115233	hsa_circ_0072992	http://www.circbase.org/cgi-bin/singlerecord.cgi?id=hsa_circ_0072992
hsa_circ:chr17:66429609-66449133	WIPI1	0	0	0	0	8.598185806	2.719527512	2.243777001	0	4.310510083	0.014814864	NA	NA
hsa_circ:chr1:40422759-40424497	MFSD2A	11.81980451	21.26891295	18.45695108	9.113213797	2.866061935	10.19822817	5.23547967	3.024207527	-1.37741537	0.014815116	hsa_circ_0008844	http://www.circbase.org/cgi-bin/singlerecord.cgi?id=hsa_circ_0008844
hsa_circ:chr9:3898691-3937189	GLIS3,GLIS3-AS1	0	1.466821583	0	2.278303449	17.19637161	2.719527512	3.739628336	4.032276702	2.578612512	0.014858059	NA	NA
hsa_circ:chr14:31833395-31856581	HEATR5A	0	0.733410792	5.033713931	9.113213797	0	0	0	0	-4.211775567	0.014869014	hsa_circ_0031568	http://www.circbase.org/cgi-bin/singlerecord.cgi?id=hsa_circ_0031568
hsa_circ:chr9:123751324-123753558	C5	0	0.733410792	0	0	0	4.079291268	2.991702669	7.056484229	3.87874361	0.014916959	NA	NA
hsa_circ:chr6:139262472-139266834	REPS1	0	0	0	0	5.73212387	0	4.487554003	3.024207527	4.345606503	0.01506564	NA	NA
hsa_circ:chr1:224592132-224612356	WDR26	2.149055365	4.400464749	3.355809287	2.278303449	22.92849548	8.158582535	8.975108006	4.032276702	1.674669836	0.015532027	hsa_circ_0006962	http://www.circbase.org/cgi-bin/singlerecord.cgi?id=hsa_circ_0006962
hsa_circ:chr5:72151601-72161556	TNPO1	29.01224743	19.06868058	4.194761609	15.18868966	0	4.759173145	10.47095934	6.048415053	-1.466283793	0.015719412	hsa_circ_0007174	http://www.circbase.org/cgi-bin/singlerecord.cgi?id=hsa_circ_0007174
hsa_circ:chr3:87017740-87027952	VGLL3	0	1.466821583	0.838952322	0	0	8.838464413	5.23547967	5.040345878	3.093190945	0.015719783	hsa_circ_0003210	http://www.circbase.org/cgi-bin/singlerecord.cgi?id=hsa_circ_0003210
hsa_circ:chr9:33953283-33956144	UBAP2	9.670749144	5.867286332	4.194761609	4.556606899	5.73212387	16.99704695	11.96681067	21.16945269	1.308634907	0.015865077	hsa_circ_0003945	http://www.circbase.org/cgi-bin/singlerecord.cgi?id=hsa_circ_0003945
hsa_circ:chr4:88035519-88036451	AFF1	1.074527683	2.200232375	0	1.518868966	17.19637161	6.798818779	2.991702669	2.016138351	2.378399199	0.016211389	hsa_circ_0070386	http://www.circbase.org/cgi-bin/singlerecord.cgi?id=hsa_circ_0070386
hsa_circ:chr18:23612363-23658124	SS18	4.298110731	2.933643166	8.389523218	7.594344831	2.866061935	1.359763756	0	1.008069176	-2.510049035	0.016280539	hsa_circ_0047308	http://www.circbase.org/cgi-bin/singlerecord.cgi?id=hsa_circ_0047308
hsa_circ:chr15:49429347-49431850	COPS2	0	2.933643166	3.355809287	7.594344831	0	0	0	0	-4.115366714	0.016506905	NA	NA
hsa_circ:chr18:77455225-77464917	CTDP1	37.60846889	16.13503741	9.22847554	10.63208276	2.866061935	10.19822817	4.487554003	9.07262258	-1.338880648	0.016552495	hsa_circ_0006209	http://www.circbase.org/cgi-bin/singlerecord.cgi?id=hsa_circ_0006209
hsa_circ:chr9:139115609-139118720	QSOX2	0	0	0	0	2.866061935	2.039645634	0	8.064553404	4.377199251	0.016718685	NA	NA
hsa_circ:chr20:34430495-34459751	PHF20	2.149055365	9.53434029	10.06742786	12.91038621	2.866061935	3.39940939	2.243777001	1.008069176	-1.892113872	0.016776255	hsa_circ_0060150	http://www.circbase.org/cgi-bin/singlerecord.cgi?id=hsa_circ_0060150
hsa_circ:chr5:94114815-94248681	MCTP1	5.372638413	11.73457266	10.90638018	5.316041382	5.73212387	0	2.991702669	2.016138351	-1.970254714	0.016852929	hsa_circ_0073379	http://www.circbase.org/cgi-bin/singlerecord.cgi?id=hsa_circ_0073379
hsa_circ:chr20:60831113-60847315	OSBPL2	0	0.733410792	0	0	5.73212387	2.039645634	7.479256671	0	3.861996958	0.016889681	hsa_circ_0008402	http://www.circbase.org/cgi-bin/singlerecord.cgi?id=hsa_circ_0008402
hsa_circ:chr19:8533658-8539128	HNRNPM	10.74527683	13.20139425	0	5.316041382	0	0	0	0	-5.1742735	0.016906181	hsa_circ_0003765	http://www.circbase.org/cgi-bin/singlerecord.cgi?id=hsa_circ_0003765
hsa_circ:chr3:171965323-172016577	FNDC3B	0	1.466821583	1.677904644	0	0	6.798818779	6.731331004	7.056484229	2.771118475	0.01723044	NA	NA
hsa_circ:chr11:68334482-68350597	PPP6R3	8.596221461	4.400464749	3.355809287	4.556606899	0	0.679881878	0	2.016138351	-2.756068078	0.01726345	hsa_circ_0023231	http://www.circbase.org/cgi-bin/singlerecord.cgi?id=hsa_circ_0023231
hsa_circ:chr6:101214441-101296583	ASCC3	0	2.933643166	2.516856966	3.797172416	17.19637161	2.039645634	14.95851334	5.040345878	1.93217135	0.017302902	hsa_circ_0077493	http://www.circbase.org/cgi-bin/singlerecord.cgi?id=hsa_circ_0077493
hsa_circ:chr5:151166133-151170623	G3BP1	5.372638413	2.200232375	6.711618575	3.797172416	20.06243355	4.079291268	13.46266201	15.12103763	1.474875256	0.017310615	hsa_circ_0003278	http://www.circbase.org/cgi-bin/singlerecord.cgi?id=hsa_circ_0003278
hsa_circ:chr2:102503550-102505397	MAP4K4	4.298110731	6.600697124	4.194761609	3.037737932	20.06243355	8.158582535	8.975108006	14.11296846	1.387442815	0.017793991	hsa_circ_0003294	http://www.circbase.org/cgi-bin/singlerecord.cgi?id=hsa_circ_0003294
hsa_circ:chr6:89600214-89650899	RNGTT	8.596221461	8.800929498	7.550570897	17.46699311	0	4.079291268	0	7.056484229	-1.786757795	0.018129293	hsa_circ_0003393	http://www.circbase.org/cgi-bin/singlerecord.cgi?id=hsa_circ_0003393
hsa_circ:chr11:108106397-108117854	ATM	0	0	0.838952322	0	0	1.359763756	4.487554003	8.064553404	3.845003847	0.018327569	NA	NA
hsa_circ:chr20:3274785-3275275	C20orf194	1.074527683	3.667053958	3.355809287	3.797172416	17.19637161	9.518346291	9.723033673	4.032276702	1.628667842	0.01853997	hsa_circ_0002619	http://www.circbase.org/cgi-bin/singlerecord.cgi?id=hsa_circ_0002619
hsa_circ:chr5:102201527-102203097	PAM	0	0	2.516856966	0.759434483	8.598185806	2.719527512	6.731331004	4.032276702	2.654128564	0.018601886	hsa_circ_0073491	http://www.circbase.org/cgi-bin/singlerecord.cgi?id=hsa_circ_0073491
hsa_circ:chr5:138221901-138223331	CTNNA1	8.596221461	4.400464749	2.516856966	3.037737932	0	0	1.495851334	0	-3.135624988	0.018773018	hsa_circ_0074166	http://www.circbase.org/cgi-bin/singlerecord.cgi?id=hsa_circ_0074166
hsa_circ:chr16:69279505-69318147	SNTB2	8.596221461	5.133875541	7.550570897	6.075475865	0	2.039645634	2.243777001	1.008069176	-2.088157872	0.018859507	hsa_circ_0040039	http://www.circbase.org/cgi-bin/singlerecord.cgi?id=hsa_circ_0040039
hsa_circ:chr19:5705783-5714282	LONP1	1.074527683	0	0	0	0	4.079291268	2.243777001	7.056484229	3.798823687	0.018969642	hsa_circ_0048781	http://www.circbase.org/cgi-bin/singlerecord.cgi?id=hsa_circ_0048781
hsa_circ:chr2:231624674-231663612	CAB39	9.670749144	4.400464749	15.10114179	2.278303449	0	2.719527512	2.243777001	1.008069176	-2.119383513	0.01897165	NA	NA
hsa_circ:chr8:1857461-1882108	ARHGEF10	0	1.466821583	0	0	14.33030968	2.719527512	3.739628336	0	3.469517273	0.019042113	hsa_circ_0083270	http://www.circbase.org/cgi-bin/singlerecord.cgi?id=hsa_circ_0083270
hsa_circ:chr2:219103387-219110269	ARPC2	6.447166096	2.200232375	2.516856966	4.556606899	8.598185806	11.55799192	11.21888501	10.08069176	1.466709823	0.019079734	hsa_circ_0058213	http://www.circbase.org/cgi-bin/singlerecord.cgi?id=hsa_circ_0058213
hsa_circ:chr5:154169885-154174879	LARP1	6.447166096	5.133875541	5.033713931	0	0	0.679881878	0	0	-3.625663367	0.019117589	hsa_circ_0007069	http://www.circbase.org/cgi-bin/singlerecord.cgi?id=hsa_circ_0007069
hsa_circ:chr16:88008654-88039871	BANP	6.447166096	9.53434029	5.033713931	3.037737932	0	2.039645634	1.495851334	0	-2.421047354	0.019468255	hsa_circ_0040810	http://www.circbase.org/cgi-bin/singlerecord.cgi?id=hsa_circ_0040810
hsa_circ:chr18:34664088-34753044	KIAA1328	1.074527683	0	0	0	0	0.679881878	8.227182338	5.040345878	3.858171878	0.019507455	hsa_circ_0047476	http://www.circbase.org/cgi-bin/singlerecord.cgi?id=hsa_circ_0047476
hsa_circ:chr17:46993438-47000299	UBE2Z	9.670749144	3.667053958	4.194761609	5.316041382	0	2.719527512	0	0	-2.65082011	0.020079263	hsa_circ_0004678	http://www.circbase.org/cgi-bin/singlerecord.cgi?id=hsa_circ_0004678
hsa_circ:chr2:128631402-128631846	AMMECR1L	0	0	0	0	0	2.719527512	6.731331004	2.016138351	4.299753039	0.020270045	hsa_circ_0005892	http://www.circbase.org/cgi-bin/singlerecord.cgi?id=hsa_circ_0005892
hsa_circ:chr6:18236683-18237747	DEK	0	0	0.838952322	0	0	4.079291268	5.983405337	3.024207527	3.785292305	0.020310496	NA	NA
hsa_circ:chr7:16298015-16317851	ISPD	16.11791524	24.93596691	18.45695108	13.6698207	5.73212387	12.91775568	8.975108006	4.032276702	-1.120251227	0.020697345	hsa_circ_0079480	http://www.circbase.org/cgi-bin/singlerecord.cgi?id=hsa_circ_0079480
hsa_circ:chr12:26208169-26220646	RASSF8	0	5.133875541	0.838952322	0.759434483	25.79455742	2.039645634	4.487554003	5.040345878	2.184190965	0.020800268	hsa_circ_0025638	http://www.circbase.org/cgi-bin/singlerecord.cgi?id=hsa_circ_0025638
hsa_circ:chr17:5352129-5354254	DHX33	5.372638413	1.466821583	1.677904644	3.797172416	0	0	0	0	-3.913261072	0.020826101	NA	NA
hsa_circ:chr16:15714308-15716983	KIAA0430	1.074527683	0.733410792	0	0.759434483	0	13.59763756	4.487554003	1.008069176	3.049493772	0.020955196	NA	NA
hsa_circ:chr1:243468015-243493994	SDCCAG8	34.38488585	5.867286332	20.13485572	11.39151725	5.73212387	8.838464413	4.487554003	9.07262258	-1.297692904	0.021112558	NA	NA
hsa_circ:chr8:107715134-107719373	OXR1	0	0	0	0.759434483	5.73212387	3.39940939	2.243777001	2.016138351	3.629275334	0.021148039	NA	NA
hsa_circ:chr1:87181407-87208119	SH3GLB1	7.521693779	2.200232375	0	1.518868966	31.52668129	3.39940939	4.487554003	7.056484229	1.922257143	0.021440671	hsa_circ_0013083	http://www.circbase.org/cgi-bin/singlerecord.cgi?id=hsa_circ_0013083
hsa_circ:chr6:152554916-152565791	SYNE1	0	3.667053958	0	0	8.598185806	6.118936901	5.983405337	3.024207527	2.538437505	0.021868364	NA	NA
hsa_circ:chr22:45937109-45972988	FBLN1	0	4.400464749	13.42323715	6.075475865	0	2.039645634	0.747925667	0	-2.742440854	0.021942827	NA	NA
hsa_circ:chr3:124692575-124696790	HEG1	8.596221461	0.733410792	5.872666253	0.759434483	0	0	0	1.008069176	-3.55190394	0.021963325	hsa_circ_0007629	http://www.circbase.org/cgi-bin/singlerecord.cgi?id=hsa_circ_0007629
hsa_circ:chr7:6465619-6476164	DAGLB	12.89433219	4.400464749	6.711618575	5.316041382	0	2.039645634	2.991702669	1.008069176	-1.991752459	0.022441339	hsa_circ_0079364	http://www.circbase.org/cgi-bin/singlerecord.cgi?id=hsa_circ_0079364
hsa_circ:chr10:94653106-94669388	EXOC6	0	0.733410792	0	1.518868966	5.73212387	4.079291268	5.23547967	3.024207527	2.86892187	0.022508144	hsa_circ_0019171	http://www.circbase.org/cgi-bin/singlerecord.cgi?id=hsa_circ_0019171
hsa_circ:chr3:110830877-110866331	NECTIN3	11.81980451	19.06868058	18.45695108	18.98586208	2.866061935	10.19822817	10.47095934	5.040345878	-1.116469998	0.022538054	NA	NA
hsa_circ:chr12:133360750-133398897	GOLGA3	3.223583048	5.867286332	5.033713931	0.759434483	0	0.679881878	0	0	-3.480272084	0.022980244	NA	NA
hsa_circ:chr1:45553553-45553909	ZSWIM5	8.596221461	4.400464749	7.550570897	3.797172416	2.866061935	2.719527512	0	0	-2.317012028	0.023295199	NA	NA
hsa_circ:chr10:3160974-3162236	PFKP	10.74527683	11.73457266	12.58428483	1.518868966	45.85699096	10.19822817	17.95021601	17.13717598	1.20218333	0.023443955	hsa_circ_0006608	http://www.circbase.org/cgi-bin/singlerecord.cgi?id=hsa_circ_0006608
hsa_circ:chr4:38091553-38126752	TBC1D1	0	0	0.838952322	0.759434483	5.73212387	1.359763756	7.479256671	2.016138351	3.255936086	0.023534708	NA	NA
hsa_circ:chr2:55867762-55871855	PNPT1	3.223583048	8.067518707	4.194761609	0	2.866061935	0	0	0	-3.540176625	0.023549433	hsa_circ_0005262	http://www.circbase.org/cgi-bin/singlerecord.cgi?id=hsa_circ_0005262
hsa_circ:chr8:87381168-87393858	WWP1	3.223583048	11.00116187	6.711618575	8.353779314	2.866061935	2.039645634	0.747925667	3.024207527	-1.890007637	0.023634654	NA	NA
hsa_circ:chr2:242541311-242545888	THAP4	15.04338756	6.600697124	8.389523218	3.797172416	0	2.719527512	4.487554003	0	-1.926515871	0.023702638	hsa_circ_0004164	http://www.circbase.org/cgi-bin/singlerecord.cgi?id=hsa_circ_0004164
hsa_circ:chr3:125032152-125042288	ZNF148	0	0	0	0	0	2.719527512	5.23547967	3.024207527	4.233136345	0.023752306	hsa_circ_0007557	http://www.circbase.org/cgi-bin/singlerecord.cgi?id=hsa_circ_0007557
hsa_circ:chr4:2172406-2181192	POLN	4.298110731	2.200232375	2.516856966	5.316041382	0	0.679881878	0	0	-3.420039051	0.023755214	NA	NA
hsa_circ:chr13:38158106-38159065	POSTN	3.223583048	5.133875541	0.838952322	5.316041382	0	0	0	1.008069176	-3.449658054	0.023812604	NA	NA
hsa_circ:chr2:85625143-85626408	CAPG	4.298110731	4.400464749	4.194761609	3.797172416	0	0	0.747925667	1.008069176	-2.945133713	0.023916032	hsa_circ_0055412	http://www.circbase.org/cgi-bin/singlerecord.cgi?id=hsa_circ_0055412
hsa_circ:chr9:114840818-114864565	SUSD1	3.223583048	4.400464749	8.389523218	1.518868966	0	1.359763756	0	0	-3.115395181	0.024083111	NA	NA
hsa_circ:chrX:67283696-67293141	OPHN1	1.074527683	1.466821583	0.838952322	0	0	6.798818779	5.983405337	6.048415053	2.616067615	0.024127094	NA	NA
hsa_circ:chr20:35236118-35238133	C20orf24,TGIF2-C20orf24	5.372638413	5.133875541	4.194761609	5.316041382	2.866061935	15.63728319	11.21888501	16.12910681	1.306064962	0.024976803	hsa_circ_0060193	http://www.circbase.org/cgi-bin/singlerecord.cgi?id=hsa_circ_0060193
hsa_circ:chr5:126140468-126147590	LMNB1	1.074527683	5.867286332	9.22847554	3.797172416	0	2.039645634	0	0	-2.849731091	0.024979204	hsa_circ_0007726	http://www.circbase.org/cgi-bin/singlerecord.cgi?id=hsa_circ_0007726
hsa_circ:chr13:40293373-40301685	COG6	5.372638413	9.53434029	5.872666253	6.075475865	14.33030968	13.59763756	18.69814168	12.09683011	1.122050362	0.024986021	hsa_circ_0006900	http://www.circbase.org/cgi-bin/singlerecord.cgi?id=hsa_circ_0006900
hsa_circ:chr6:105563561-105573453	BVES	1.074527683	1.466821583	0	0.759434483	5.73212387	1.359763756	8.975108006	4.032276702	2.580769393	0.025213981	hsa_circ_0077527	http://www.circbase.org/cgi-bin/singlerecord.cgi?id=hsa_circ_0077527
hsa_circ:chr4:106155054-106158508	TET2	0	0	0	0	8.598185806	0.679881878	0.747925667	2.016138351	4.077629044	0.025232216	hsa_circ_0070562	http://www.circbase.org/cgi-bin/singlerecord.cgi?id=hsa_circ_0070562
hsa_circ:chr11:9983504-10024236	SBF2	0	1.466821583	0.838952322	0	11.46424774	6.118936901	0.747925667	2.016138351	2.910021216	0.025307838	hsa_circ_0021225	http://www.circbase.org/cgi-bin/singlerecord.cgi?id=hsa_circ_0021225
hsa_circ:chrX:134679348-134686071	INTS6L	2.149055365	5.133875541	0	2.278303449	11.46424774	4.759173145	9.723033673	8.064553404	1.74398024	0.025568607	NA	NA
hsa_circ:chr11:122665410-122672040	UBASH3B	2.149055365	2.200232375	3.355809287	3.797172416	0	0	0	0	-3.831429736	0.025777494	NA	NA
hsa_circ:chr2:242593961-242608100	ATG4B	6.447166096	2.933643166	1.677904644	6.075475865	0	1.359763756	0	0	-3.072653893	0.025970413	hsa_circ_0007159	http://www.circbase.org/cgi-bin/singlerecord.cgi?id=hsa_circ_0007159
hsa_circ:chr13:95723916-95735544	ABCC4	4.298110731	10.26775108	2.516856966	2.278303449	0	1.359763756	0	1.008069176	-2.730236858	0.02597746	hsa_circ_0002542	http://www.circbase.org/cgi-bin/singlerecord.cgi?id=hsa_circ_0002542
hsa_circ:chr21:37635844-37642455	DOPEY2	4.298110731	4.400464749	2.516856966	2.278303449	2.866061935	0	0	0	-3.332219682	0.026123771	hsa_circ_0061610	http://www.circbase.org/cgi-bin/singlerecord.cgi?id=hsa_circ_0061610
hsa_circ:chr16:58709844-58712798	SLC38A7	6.447166096	2.200232375	1.677904644	1.518868966	0	0	0	0	-3.849541946	0.026334999	NA	NA
hsa_circ:chr2:240078348-240098259	HDAC4	5.372638413	5.133875541	0.838952322	3.037737932	0	0.679881878	0	0	-3.423298586	0.026364202	NA	NA
hsa_circ:chr17:58756814-58767122	BCAS3	3.223583048	3.667053958	6.711618575	5.316041382	0	2.039645634	0	0	-2.759052793	0.026377736	hsa_circ_0044974	http://www.circbase.org/cgi-bin/singlerecord.cgi?id=hsa_circ_0044974
hsa_circ:chr10:35314060-35322201	CUL2	0	0	0	0	0	2.719527512	2.991702669	5.040345878	4.193030429	0.026461469	NA	NA
hsa_circ:chr15:90763025-90764997	SEMA4B	1.074527683	0	0.838952322	2.278303449	11.46424774	4.759173145	8.227182338	0	2.456706732	0.026524857	hsa_circ_0036768	http://www.circbase.org/cgi-bin/singlerecord.cgi?id=hsa_circ_0036768
hsa_circ:chr17:33310021-33310571	LIG3	2.149055365	1.466821583	5.872666253	1.518868966	8.598185806	9.518346291	3.739628336	13.10489928	1.665976457	0.026580386	hsa_circ_0007614	http://www.circbase.org/cgi-bin/singlerecord.cgi?id=hsa_circ_0007614
hsa_circ:chr3:188123900-188242575	LPP	16.11791524	3.667053958	12.58428483	5.316041382	0	6.118936901	0.747925667	2.016138351	-1.819065547	0.026601665	hsa_circ_0068502	http://www.circbase.org/cgi-bin/singlerecord.cgi?id=hsa_circ_0068502
hsa_circ:chr7:131060183-131113904	MKLN1	1.074527683	5.867286332	2.516856966	4.556606899	0	0	0	1.008069176	-3.409927751	0.026621438	NA	NA
hsa_circ:chr3:121433708-121449820	GOLGB1	0	0	0	0	0	1.359763756	4.487554003	5.040345878	4.208297659	0.026659533	hsa_circ_0066965	http://www.circbase.org/cgi-bin/singlerecord.cgi?id=hsa_circ_0066965
hsa_circ:chr10:99327671-99327898	UBTD1	0	0	0	0.759434483	0	3.39940939	2.991702669	6.048415053	3.694423268	0.026715206	NA	NA
hsa_circ:chr17:57134236-57148308	TRIM37	0	1.466821583	0	1.518868966	8.598185806	9.518346291	0	4.032276702	2.742775677	0.026715943	NA	NA
hsa_circ:chr6:149854594-149862722	PPIL4	0	4.400464749	4.194761609	3.797172416	0	0	0	0	-3.950548686	0.026829314	NA	NA
hsa_circ:chr19:18285850-18286507	IFI30	3.223583048	1.466821583	0.838952322	4.556606899	2.866061935	4.079291268	14.21058768	11.08876093	1.760362218	0.026829447	hsa_circ_0005571	http://www.circbase.org/cgi-bin/singlerecord.cgi?id=hsa_circ_0005571
hsa_circ:chr12:122380440-122386967	WDR66	3.223583048	11.73457266	5.033713931	3.037737932	5.73212387	1.359763756	0	0	-2.394989684	0.027303057	hsa_circ_0003414	http://www.circbase.org/cgi-bin/singlerecord.cgi?id=hsa_circ_0003414
hsa_circ:chr12:122812494-122817690	CLIP1	0	0	0	0	2.866061935	5.439055023	2.991702669	0	4.204377231	0.02732145	NA	NA
hsa_circ:chr19:41884186-41884424	TMEM91	2.149055365	6.600697124	2.516856966	3.037737932	28.66061935	10.19822817	3.739628336	6.048415053	1.545166277	0.027326868	hsa_circ_0051220	http://www.circbase.org/cgi-bin/singlerecord.cgi?id=hsa_circ_0051220
hsa_circ:chr5:65284463-65310553	ERBIN	0	86.5424734	57.04875789	0	0	0	0	0	-7.469964998	0.027338071	hsa_circ_0001493	http://www.circbase.org/cgi-bin/singlerecord.cgi?id=hsa_circ_0001493
hsa_circ:chr16:1675974-1691188	CRAMP1,ENSG00000226890.1	17.19244292	16.13503741	21.81276037	18.22642759	0	8.838464413	14.95851334	6.048415053	-1.084977552	0.027427749	hsa_circ_0003592	http://www.circbase.org/cgi-bin/singlerecord.cgi?id=hsa_circ_0003592
hsa_circ:chr14:51374989-51387785	PYGL	2.149055365	5.133875541	0	5.316041382	0	0	0	0	-3.969028474	0.027533687	hsa_circ_0031884	http://www.circbase.org/cgi-bin/singlerecord.cgi?id=hsa_circ_0031884
hsa_circ:chr7:40037093-40102699	CDK13	0	0	0.838952322	0	5.73212387	1.359763756	0	7.056484229	3.706530919	0.02756851	NA	NA
hsa_circ:chr1:161748034-161772062	ATF6	5.372638413	5.867286332	0	1.518868966	0	0	0	0	-3.971893381	0.027714509	hsa_circ_0007360	http://www.circbase.org/cgi-bin/singlerecord.cgi?id=hsa_circ_0007360
hsa_circ:chr7:47384353-47440511	TNS3	0	0	3.355809287	0	5.73212387	10.19822817	2.243777001	3.024207527	2.6615943	0.027745347	hsa_circ_0004326	http://www.circbase.org/cgi-bin/singlerecord.cgi?id=hsa_circ_0004326
hsa_circ:chr5:179729423-179739544	GFPT2	3.223583048	0	0	0	14.33030968	3.39940939	2.243777001	2.016138351	2.792252631	0.027995836	NA	NA
hsa_circ:chr16:81180903-81183494	PKD1L2	3.223583048	3.667053958	0.838952322	3.797172416	0	0	0	0	-3.832541257	0.028123376	NA	NA
hsa_circ:chr15:100692817-100739628	ADAMTS17	3.223583048	3.667053958	0.838952322	3.797172416	0	0	0	0	-3.832541257	0.028123376	NA	NA
hsa_circ:chr11:65373232-65375919	MAP3K11	0	0	0	0.759434483	11.46424774	2.039645634	1.495851334	0	3.65044281	0.028196349	hsa_circ_0022847	http://www.circbase.org/cgi-bin/singlerecord.cgi?id=hsa_circ_0022847
hsa_circ:chr2:105979742-106002997	FHL2	6.447166096	0	6.711618575	2.278303449	0	0.679881878	0	0	-3.513251523	0.028411871	NA	NA
hsa_circ:chr7:139083345-139094400	C7orf55-LUC7L2,LUC7L2	0	2.933643166	1.677904644	0	20.06243355	1.359763756	6.731331004	1.008069176	2.399712535	0.028478479	NA	NA
hsa_circ:chr5:109049221-109091157	MAN2A1	4.298110731	2.933643166	9.22847554	5.316041382	11.46424774	14.27751944	8.227182338	17.13717598	1.239873165	0.028573197	NA	NA
hsa_circ:chr2:11943033-11945282	LPIN1	1.074527683	2.933643166	0.838952322	1.518868966	11.46424774	4.759173145	0	14.11296846	2.137717311	0.02857811	hsa_circ_0002914	http://www.circbase.org/cgi-bin/singlerecord.cgi?id=hsa_circ_0002914
hsa_circ:chr7:6178723-6183827	USP42	7.521693779	1.466821583	3.355809287	4.556606899	0	1.359763756	0	0	-3.044149652	0.028587104	hsa_circ_0079333	http://www.circbase.org/cgi-bin/singlerecord.cgi?id=hsa_circ_0079333
hsa_circ:chr7:98563319-98565321	TRRAP	1.074527683	0	0	0.759434483	8.598185806	0	2.991702669	6.048415053	3.254566393	0.028674306	hsa_circ_0081310	http://www.circbase.org/cgi-bin/singlerecord.cgi?id=hsa_circ_0081310
hsa_circ:chr4:95494502-95497185	PDLIM5	6.447166096	5.133875541	6.711618575	5.316041382	0	0.679881878	0	4.032276702	-2.229408445	0.0287908	hsa_circ_0006933	http://www.circbase.org/cgi-bin/singlerecord.cgi?id=hsa_circ_0006933
hsa_circ:chr9:71850944-71853705	TJP2	8.596221461	3.667053958	0.838952322	0	0	0	0	0	-3.994531676	0.028849115	hsa_circ_0002106	http://www.circbase.org/cgi-bin/singlerecord.cgi?id=hsa_circ_0002106
hsa_circ:chr5:142434004-142437312	ARHGAP26	3.223583048	8.800929498	5.033713931	8.353779314	0	2.039645634	1.495851334	2.016138351	-1.98883625	0.029300274	hsa_circ_0074371	http://www.circbase.org/cgi-bin/singlerecord.cgi?id=hsa_circ_0074371
hsa_circ:chr3:89390066-89391240	EPHA3	4.298110731	3.667053958	9.22847554	12.91038621	0	3.39940939	2.991702669	0	-1.949954398	0.029571552	hsa_circ_0066598	http://www.circbase.org/cgi-bin/singlerecord.cgi?id=hsa_circ_0066598
hsa_circ:chr9:127074788-127089724	NEK6	1.074527683	2.200232375	9.22847554	7.594344831	14.33030968	4.079291268	5.983405337	35.28242114	1.527715056	0.029717135	hsa_circ_0006053	http://www.circbase.org/cgi-bin/singlerecord.cgi?id=hsa_circ_0006053
hsa_circ:chr20:48256215-48257202	B4GALT5	13.96885987	11.73457266	30.20228359	11.39151725	2.866061935	12.2378738	5.23547967	7.056484229	-1.166939299	0.02990971	hsa_circ_0004868	http://www.circbase.org/cgi-bin/singlerecord.cgi?id=hsa_circ_0004868
hsa_circ:chr9:13216773-13250371	MPDZ	0	1.466821583	1.677904644	0	28.66061935	5.439055023	5.23547967	0	3.543584618	0.030039112	NA	NA
hsa_circ:chr2:160824050-160840584	PLA2R1	0	0	0.838952322	0	0	4.079291268	5.983405337	2.016138351	3.67092502	0.030156313	NA	NA
hsa_circ:chr5:112418557-112421007	MCC	6.447166096	2.933643166	6.711618575	6.834910348	0	1.359763756	0	3.024207527	-2.231117696	0.030233042	hsa_circ_0004629	http://www.circbase.org/cgi-bin/singlerecord.cgi?id=hsa_circ_0004629
hsa_circ:chr3:17279655-17349626	TBC1D5	0	0	0	0	5.73212387	2.719527512	0	3.024207527	4.115796576	0.030425326	NA	NA
hsa_circ:chr9:7015853-7128236	KDM4C	0	0.733410792	0	0	8.598185806	0.679881878	2.243777001	2.016138351	3.532206796	0.030434529	NA	NA
hsa_circ:chr5:37165641-37167315	C5orf42	0	0	0	0.759434483	0	2.719527512	7.479256671	2.016138351	3.683030203	0.030665652	NA	NA
hsa_circ:chr3:42226177-42230616	TRAK1	0	2.200232375	0.838952322	4.556606899	20.06243355	8.158582535	3.739628336	2.016138351	1.922282324	0.030939628	NA	NA
hsa_circ:chr4:128998943-129003460	LARP1B	11.81980451	0	4.194761609	9.872648281	0	0.679881878	2.991702669	0	-2.512637317	0.031043295	NA	NA
hsa_circ:chr8:26265516-26265892	BNIP3L	0	0	0	0.759434483	5.73212387	6.118936901	1.495851334	0	3.653007454	0.03128479	NA	NA
hsa_circ:chr4:39839476-39847500	PDS5A	0	0.733410792	0	0.759434483	2.866061935	5.439055023	2.991702669	3.024207527	3.147263384	0.031550956	NA	NA
hsa_circ:chr9:125033143-125054119	MRRF	0	0	0	0	5.73212387	1.359763756	1.495851334	2.016138351	3.970713478	0.031589619	hsa_circ_0088361	http://www.circbase.org/cgi-bin/singlerecord.cgi?id=hsa_circ_0088361
hsa_circ:chr14:58718837-58724716	PSMA3	0	5.867286332	5.872666253	2.278303449	2.866061935	0	0	0	-3.409636756	0.031600065	hsa_circ_0032068	http://www.circbase.org/cgi-bin/singlerecord.cgi?id=hsa_circ_0032068
hsa_circ:chr11:20065527-20067216	NAV2,NAV2-AS2	2.149055365	0	5.033713931	1.518868966	8.598185806	2.719527512	10.47095934	9.07262258	1.829664245	0.031713994	NA	NA
hsa_circ:chr3:15776917-15793327	ANKRD28	17.19244292	13.93480504	20.13485572	13.6698207	5.73212387	13.59763756	6.731331004	0	-1.23189416	0.031765177	hsa_circ_0064516	http://www.circbase.org/cgi-bin/singlerecord.cgi?id=hsa_circ_0064516
hsa_circ:chr12:23887618-24048958	SOX5	4.298110731	0	3.355809287	4.556606899	0	0	0	0	-3.905716261	0.031788427	NA	NA
hsa_circ:chr12:1192330-1225199	ERC1	2.149055365	5.867286332	3.355809287	4.556606899	0	1.359763756	0	0	-2.990621904	0.032055394	NA	NA
hsa_circ:chr7:139741444-139757834	PARP12	5.372638413	7.334107915	5.872666253	3.797172416	20.06243355	10.87811005	11.21888501	11.08876093	1.15775749	0.03209072	hsa_circ_0004684	http://www.circbase.org/cgi-bin/singlerecord.cgi?id=hsa_circ_0004684
hsa_circ:chr9:135073353-135073996	NTNG2	8.596221461	0	3.355809287	8.353779314	0	1.359763756	0	1.008069176	-2.778907541	0.032319593	NA	NA
hsa_circ:chr19:33108495-33113525	ANKRD27	1.074527683	0	0	0	0	2.039645634	3.739628336	6.048415053	3.618531434	0.032536263	hsa_circ_0008370	http://www.circbase.org/cgi-bin/singlerecord.cgi?id=hsa_circ_0008370
hsa_circ:chr5:153405959-153414527	FAM114A2	2.149055365	5.867286332	7.550570897	12.91038621	11.46424774	11.55799192	20.94191868	18.14524516	1.124419834	0.032571802	NA	NA
hsa_circ:chr3:9406700-9408669	THUMPD3	7.521693779	2.200232375	2.516856966	1.518868966	0	0.679881878	0	0	-3.339075066	0.032809083	NA	NA
hsa_circ:chr4:15613889-15646331	FBXL5	0	2.933643166	2.516856966	9.113213797	0	0	0.747925667	0	-3.466207855	0.032818172	hsa_circ_0069226	http://www.circbase.org/cgi-bin/singlerecord.cgi?id=hsa_circ_0069226
hsa_circ:chrX:10437737-10535643	MID1	9.670749144	2.200232375	0	3.037737932	0	0	0	1.008069176	-3.455080738	0.032933325	hsa_circ_0089871	http://www.circbase.org/cgi-bin/singlerecord.cgi?id=hsa_circ_0089871
hsa_circ:chr1:89236035-89251896	PKN2	16.11791524	8.067518707	5.872666253	6.834910348	2.866061935	4.079291268	0	5.040345878	-1.624976514	0.033252091	hsa_circ_0005900	http://www.circbase.org/cgi-bin/singlerecord.cgi?id=hsa_circ_0005900
hsa_circ:chr13:20638591-20657916	ZMYM2	3.223583048	1.466821583	1.677904644	6.075475865	14.33030968	7.478700657	10.47095934	5.040345878	1.50607407	0.033490448	NA	NA
hsa_circ:chr1:179086467-179087899	ABL2	7.521693779	3.667053958	5.872666253	13.6698207	0	4.079291268	1.495851334	2.016138351	-1.775015094	0.033559581	hsa_circ_0015427	http://www.circbase.org/cgi-bin/singlerecord.cgi?id=hsa_circ_0015427
hsa_circ:chr11:108137898-108142133	ATM	0	0	0.838952322	0	8.598185806	2.719527512	2.243777001	0	3.56840048	0.033632257	NA	NA
hsa_circ:chr1:169831754-169838180	SCYL3	0	0	0	0.759434483	8.598185806	1.359763756	3.739628336	0	3.587564494	0.03370362	NA	NA
hsa_circ:chr2:43725972-43755127	THADA	6.447166096	18.33526979	9.22847554	21.26416553	2.866061935	6.118936901	10.47095934	0	-1.396127879	0.033733198	hsa_circ_0002392	http://www.circbase.org/cgi-bin/singlerecord.cgi?id=hsa_circ_0002392
hsa_circ:chr15:65766547-65804902	DPP8	0	0.733410792	0	0	8.598185806	2.719527512	2.243777001	0	3.569555828	0.034050292	hsa_circ_0035900	http://www.circbase.org/cgi-bin/singlerecord.cgi?id=hsa_circ_0035900
hsa_circ:chr17:35800606-35825645	TADA2A	4.298110731	9.53434029	8.389523218	12.15095173	0	4.079291268	2.991702669	3.024207527	-1.557115014	0.03409234	hsa_circ_0008283	http://www.circbase.org/cgi-bin/singlerecord.cgi?id=hsa_circ_0008283
hsa_circ:chr5:61642957-61651081	KIF2A	1.074527683	5.133875541	2.516856966	2.278303449	0	0	0	0	-3.776592498	0.034289425	NA	NA
hsa_circ:chr6:144843116-144844324	UTRN	13.96885987	17.601859	5.872666253	4.556606899	0	4.759173145	2.243777001	6.048415053	-1.503056716	0.034382292	NA	NA
hsa_circ:chr10:34739245-34759191	PARD3	0	0	0	0	2.866061935	3.39940939	0.747925667	3.024207527	4.002705163	0.034538917	NA	NA
hsa_circ:chr13:49742749-49752790	FNDC3A	13.96885987	13.20139425	18.45695108	23.54246898	17.19637161	9.518346291	7.479256671	4.032276702	-1.018680951	0.034545874	hsa_circ_0006978	http://www.circbase.org/cgi-bin/singlerecord.cgi?id=hsa_circ_0006978
hsa_circ:chr12:124934361-124979914	NCOR2	8.596221461	2.200232375	3.355809287	3.037737932	5.73212387	0	0	0	-2.831997762	0.03472486	hsa_circ_0005750	http://www.circbase.org/cgi-bin/singlerecord.cgi?id=hsa_circ_0005750
hsa_circ:chr1:224424208-224455835	NVL	4.298110731	7.334107915	0	0.759434483	0	0	0	0	-3.935094378	0.034732385	NA	NA
hsa_circ:chr12:124163736-124171582	TCTN2	0	2.200232375	9.22847554	3.037737932	0	0.679881878	0	0	-3.447353576	0.034822748	hsa_circ_0029268	http://www.circbase.org/cgi-bin/singlerecord.cgi?id=hsa_circ_0029268
hsa_circ:chr7:111448877-111474742	DOCK4	1.074527683	12.46798346	13.42323715	4.556606899	0	0	2.243777001	5.040345878	-2.014901402	0.03490882	hsa_circ_0081973	http://www.circbase.org/cgi-bin/singlerecord.cgi?id=hsa_circ_0081973
hsa_circ:chr5:33561132-33596165	ADAMTS12	0	0	0	0	5.73212387	3.39940939	0	2.016138351	4.075739465	0.034991491	hsa_circ_0072124	http://www.circbase.org/cgi-bin/singlerecord.cgi?id=hsa_circ_0072124
hsa_circ:chr12:112681157-112681813	HECTD4	0	2.933643166	5.033713931	9.113213797	0	1.359763756	0	0	-3.103523725	0.035438392	NA	NA
hsa_circ:chr6:31616454-31619553	BAG6	0	0	0	0	0	0.679881878	3.739628336	6.048415053	4.142141491	0.035547519	NA	NA
hsa_circ:chr8:42914235-42927450	FNTA	0	0	1.677904644	0	8.598185806	0	8.227182338	1.008069176	3.288941947	0.035714322	hsa_circ_0084170	http://www.circbase.org/cgi-bin/singlerecord.cgi?id=hsa_circ_0084170
hsa_circ:chr20:45918931-45927691	ZMYND8	0	0	2.516856966	0	5.73212387	5.439055023	2.243777001	4.032276702	2.754544901	0.035737392	hsa_circ_0060623	http://www.circbase.org/cgi-bin/singlerecord.cgi?id=hsa_circ_0060623
hsa_circ:chr11:3752621-3756554	NUP98	5.372638413	10.26775108	1.677904644	1.518868966	0	2.039645634	0	0	-2.761858501	0.035855251	hsa_circ_0004410	http://www.circbase.org/cgi-bin/singlerecord.cgi?id=hsa_circ_0004410
hsa_circ:chr5:34922322-34923339	BRIX1	9.670749144	14.66821583	6.711618575	6.834910348	11.46424774	2.039645634	1.495851334	3.024207527	-1.489078038	0.035901195	NA	NA
hsa_circ:chr17:47882725-47888936	KAT7	6.447166096	2.933643166	5.033713931	1.518868966	0	1.359763756	0	0	-2.96270789	0.035912202	hsa_circ_0000784	http://www.circbase.org/cgi-bin/singlerecord.cgi?id=hsa_circ_0000784
hsa_circ:chr2:241463302-241465266	ANKMY1	0	0	1.677904644	2.278303449	8.598185806	1.359763756	14.21058768	0	2.538874632	0.035916709	hsa_circ_0006808	http://www.circbase.org/cgi-bin/singlerecord.cgi?id=hsa_circ_0006808
hsa_circ:chr3:112256582-112269109	ATG3	0	0	0	0	5.73212387	1.359763756	2.243777001	1.008069176	3.938255905	0.036159375	hsa_circ_0066801	http://www.circbase.org/cgi-bin/singlerecord.cgi?id=hsa_circ_0066801
hsa_circ:chr11:47758168-47765715	FNBP4	0	0	0	0.759434483	11.46424774	1.359763756	1.495851334	0	3.567129461	0.036194533	NA	NA
hsa_circ:chr3:81691932-81754764	GBE1	10.74527683	19.80209137	15.10114179	22.02360001	8.598185806	7.478700657	3.739628336	14.11296846	-1.047122413	0.036204045	hsa_circ_0066588	http://www.circbase.org/cgi-bin/singlerecord.cgi?id=hsa_circ_0066588
hsa_circ:chr7:156758964-156759786	NOM1	23.63960902	8.800929498	14.26218947	22.78303449	14.33030968	5.439055023	4.487554003	12.09683011	-1.075904023	0.036407343	hsa_circ_0004210	http://www.circbase.org/cgi-bin/singlerecord.cgi?id=hsa_circ_0004210
hsa_circ:chr16:58614537-58615419	CNOT1	0	0.733410792	0	0	2.866061935	4.079291268	1.495851334	3.024207527	3.490284939	0.0365337	NA	NA
hsa_circ:chr9:114840818-114842445	SUSD1	2.149055365	2.933643166	2.516856966	5.316041382	0	0.679881878	0	0	-3.282346127	0.036548211	hsa_circ_0088036	http://www.circbase.org/cgi-bin/singlerecord.cgi?id=hsa_circ_0088036
hsa_circ:chr5:134116823-134117776	DDX46	2.149055365	0	2.516856966	1.518868966	2.866061935	5.439055023	4.487554003	10.08069176	1.984414368	0.036652784	NA	NA
hsa_circ:chr6:90562885-90566918	CASP8AP2	5.372638413	5.133875541	1.677904644	3.037737932	0	0.679881878	0.747925667	0	-2.884297696	0.036897085	hsa_circ_0001622	http://www.circbase.org/cgi-bin/singlerecord.cgi?id=hsa_circ_0001622
hsa_circ:chr2:101874253-101881509	CNOT11	7.521693779	7.334107915	0.838952322	10.63208276	0	2.039645634	2.991702669	0	-2.10317311	0.036940262	hsa_circ_0001057	http://www.circbase.org/cgi-bin/singlerecord.cgi?id=hsa_circ_0001057
hsa_circ:chr5:61846194-61887499	IPO11,IPO11-LRRC70	2.149055365	3.667053958	3.355809287	1.518868966	0	0	0	0	-3.725239014	0.037009699	hsa_circ_0072651	http://www.circbase.org/cgi-bin/singlerecord.cgi?id=hsa_circ_0072651
hsa_circ:chr4:119718838-119736881	SEC24D	1.074527683	0	0	0	2.866061935	2.039645634	1.495851334	5.040345878	3.468782138	0.037022789	hsa_circ_0070753	http://www.circbase.org/cgi-bin/singlerecord.cgi?id=hsa_circ_0070753
hsa_circ:chr4:106640217-106650656	GSTCD	0	0	0	0	5.73212387	2.039645634	1.495851334	1.008069176	3.92832646	0.037059458	hsa_circ_0004231	http://www.circbase.org/cgi-bin/singlerecord.cgi?id=hsa_circ_0004231
hsa_circ:chr11:85692172-85693046	PICALM	4.298110731	0	2.516856966	1.518868966	0	2.039645634	14.21058768	13.10489928	1.975124881	0.037091244	hsa_circ_0023900	http://www.circbase.org/cgi-bin/singlerecord.cgi?id=hsa_circ_0023900
hsa_circ:chr9:17388160-17395067	CNTLN	0	0	1.677904644	0	5.73212387	0	2.991702669	8.064553404	3.229546193	0.037163062	hsa_circ_0086425	http://www.circbase.org/cgi-bin/singlerecord.cgi?id=hsa_circ_0086425
hsa_circ:chr3:136136727-136221621	STAG1	0	0.733410792	0	0	2.866061935	0	6.731331004	3.024207527	3.633027002	0.03719097	hsa_circ_0067478	http://www.circbase.org/cgi-bin/singlerecord.cgi?id=hsa_circ_0067478
hsa_circ:chr6:111670421-111680217	REV3L	2.149055365	0	6.711618575	3.037737932	0	0	0	0	-3.874559043	0.037408028	NA	NA
hsa_circ:chr19:45211133-45211459	CEACAM16	2.149055365	0	5.872666253	3.797172416	0	0	0	0	-3.865867071	0.037728805	hsa_circ_0002979	http://www.circbase.org/cgi-bin/singlerecord.cgi?id=hsa_circ_0002979
hsa_circ:chr9:74481715-74489999	ABHD17B	3.223583048	1.466821583	1.677904644	3.797172416	14.33030968	8.838464413	0	13.10489928	1.762915555	0.03775204	hsa_circ_0006383	http://www.circbase.org/cgi-bin/singlerecord.cgi?id=hsa_circ_0006383
hsa_circ:chr3:195022304-195022903	ACAP2	0	7.334107915	3.355809287	5.316041382	11.46424774	8.838464413	13.46266201	9.07262258	1.350487388	0.037856149	NA	NA
hsa_circ:chr6:160103506-160109274	SOD2	84.88768693	28.60302087	72.14989968	37.97172416	409.8468567	66.62842404	83.76767472	78.62939569	1.502490684	0.038119907	hsa_circ_0004662	http://www.circbase.org/cgi-bin/singlerecord.cgi?id=hsa_circ_0004662
hsa_circ:chr5:72157635-72171564	TNPO1	4.298110731	3.667053958	6.711618575	7.594344831	0	2.039645634	1.495851334	1.008069176	-2.031150273	0.038394709	hsa_circ_0072918	http://www.circbase.org/cgi-bin/singlerecord.cgi?id=hsa_circ_0072918
hsa_circ:chr11:47772468-47772842	FNBP4	4.298110731	2.200232375	8.389523218	3.037737932	0	0.679881878	0	2.016138351	-2.538073034	0.03843705	hsa_circ_0022053	http://www.circbase.org/cgi-bin/singlerecord.cgi?id=hsa_circ_0022053
hsa_circ:chr2:20453583-20460227	PUM2	3.223583048	1.466821583	7.550570897	3.037737932	0	0.679881878	0.747925667	0	-2.892803213	0.038503063	hsa_circ_0052836	http://www.circbase.org/cgi-bin/singlerecord.cgi?id=hsa_circ_0052836
hsa_circ:chr6:111708968-111793343	REV3L	0	1.466821583	0	1.518868966	20.06243355	1.359763756	0	3.024207527	2.689358946	0.038533724	hsa_circ_0077657	http://www.circbase.org/cgi-bin/singlerecord.cgi?id=hsa_circ_0077657
hsa_circ:chr6:149997396-150001593	LATS1	1.074527683	2.933643166	5.033713931	5.316041382	20.06243355	7.478700657	9.723033673	5.040345878	1.388657905	0.038640617	hsa_circ_0078224	http://www.circbase.org/cgi-bin/singlerecord.cgi?id=hsa_circ_0078224
hsa_circ:chr3:150400005-150416669	ERICH6	5.372638413	3.667053958	3.355809287	0.759434483	0	0.679881878	0	0	-3.286339849	0.038692682	NA	NA
hsa_circ:chr10:30315032-30318795	KIAA1462	6.447166096	7.334107915	8.389523218	11.39151725	5.73212387	5.439055023	0	1.008069176	-1.636124762	0.038782598	hsa_circ_0018069	http://www.circbase.org/cgi-bin/singlerecord.cgi?id=hsa_circ_0018069
hsa_circ:chr8:54656137-54714456	ATP6V1H	0	0	0	0	5.73212387	1.359763756	3.739628336	0	4.036536965	0.038888182	NA	NA
hsa_circ:chr10:71136690-71139851	HK1	2.149055365	6.600697124	2.516856966	3.797172416	0	12.2378738	10.47095934	15.12103763	1.422420549	0.039163997	hsa_circ_0018620	http://www.circbase.org/cgi-bin/singlerecord.cgi?id=hsa_circ_0018620
hsa_circ:chr10:78708900-78729825	KCNMA1	5.372638413	5.867286332	0	0.759434483	0	0	0	0	-3.882229085	0.039271393	NA	NA
hsa_circ:chr11:93521167-93535138	MED17	1.074527683	6.600697124	1.677904644	1.518868966	0	0	0	0	-3.760670691	0.039424538	NA	NA
hsa_circ:chr12:80214554-80215970	PPP1R12A	6.447166096	2.933643166	5.872666253	2.278303449	0	0	1.495851334	1.008069176	-2.529685843	0.039530676	hsa_circ_0000424	http://www.circbase.org/cgi-bin/singlerecord.cgi?id=hsa_circ_0000424
hsa_circ:chr3:113125774-113135474	CFAP44	0	0	0	0	0	3.39940939	1.495851334	5.040345878	4.075741122	0.039554034	NA	NA
hsa_circ:chr20:45918931-45976670	ZMYND8	0	0	0.838952322	0	2.866061935	3.39940939	0	6.048415053	3.58389306	0.03967352	NA	NA
hsa_circ:chr5:14745979-14758707	ANKH	0	0	0.838952322	0.759434483	0	2.719527512	5.983405337	5.040345878	3.13112851	0.039677372	hsa_circ_0071975	http://www.circbase.org/cgi-bin/singlerecord.cgi?id=hsa_circ_0071975
hsa_circ:chr4:85623506-85642725	WDFY3	3.223583048	7.334107915	2.516856966	6.075475865	0	2.039645634	0	1.008069176	-2.372493005	0.039869801	NA	NA
hsa_circ:chr12:69214105-69222711	MDM2	0	0	2.516856966	0	0	8.838464413	2.991702669	5.040345878	2.849799984	0.039961782	hsa_circ_0000416	http://www.circbase.org/cgi-bin/singlerecord.cgi?id=hsa_circ_0000416
hsa_circ:chr1:215749244-215752480	KCTD3	10.74527683	23.46914533	17.61799876	17.46699311	0	10.19822817	5.983405337	14.11296846	-1.039117162	0.040245993	hsa_circ_0000184	http://www.circbase.org/cgi-bin/singlerecord.cgi?id=hsa_circ_0000184
hsa_circ:chr1:6021854-6046387	NPHP4	6.447166096	13.20139425	8.389523218	4.556606899	2.866061935	2.719527512	0.747925667	5.040345878	-1.576470095	0.040257747	hsa_circ_0005719	http://www.circbase.org/cgi-bin/singlerecord.cgi?id=hsa_circ_0005719
hsa_circ:chr1:63042933-63052295	DOCK7	8.596221461	10.26775108	12.58428483	17.46699311	2.866061935	1.359763756	6.731331004	9.07262258	-1.254343034	0.040774816	hsa_circ_0002032	http://www.circbase.org/cgi-bin/singlerecord.cgi?id=hsa_circ_0002032
hsa_circ:chr14:31814293-31817113	HEATR5A	5.372638413	2.933643166	8.389523218	3.797172416	0	1.359763756	1.495851334	1.008069176	-2.13738196	0.041060623	hsa_circ_0031556	http://www.circbase.org/cgi-bin/singlerecord.cgi?id=hsa_circ_0031556
hsa_circ:chr2:159459582-159490801	PKP4	0	3.667053958	1.677904644	6.075475865	0	0	0	0	-3.834638011	0.04108806	NA	NA
hsa_circ:chr14:64988205-64990120	ZBTB1	4.298110731	4.400464749	2.516856966	3.797172416	5.73212387	9.518346291	10.47095934	10.08069176	1.314085135	0.041231808	NA	NA
hsa_circ:chr1:51121114-51210447	FAF1	13.96885987	29.33643166	10.06742786	15.18868966	0	10.19822817	10.47095934	8.064553404	-1.070563442	0.041286695	hsa_circ_0004619	http://www.circbase.org/cgi-bin/singlerecord.cgi?id=hsa_circ_0004619
hsa_circ:chr5:154169885-154172356	LARP1	8.596221461	5.133875541	3.355809287	4.556606899	0	3.39940939	0	0	-2.299934508	0.04133197	hsa_circ_0074701	http://www.circbase.org/cgi-bin/singlerecord.cgi?id=hsa_circ_0074701
hsa_circ:chr13:33016525-33018263	N4BP2L2	3.223583048	0.733410792	1.677904644	1.518868966	20.06243355	0.679881878	8.227182338	2.016138351	1.958766003	0.041351656	NA	NA
hsa_circ:chr1:38047824-38053096	GNL2	8.596221461	5.867286332	2.516856966	7.594344831	0	1.359763756	1.495851334	3.024207527	-1.880002805	0.041666031	hsa_circ_0011705	http://www.circbase.org/cgi-bin/singlerecord.cgi?id=hsa_circ_0011705
hsa_circ:chr18:29444590-29470829	TRAPPC8	1.074527683	0.733410792	0	0	2.866061935	2.039645634	6.731331004	2.016138351	3.052668267	0.04168501	hsa_circ_0047365	http://www.circbase.org/cgi-bin/singlerecord.cgi?id=hsa_circ_0047365
hsa_circ:chr1:235298967-235318427	RBM34	0	0	0	0	5.73212387	3.39940939	1.495851334	0	4.008382016	0.041747864	NA	NA
hsa_circ:chr7:138936702-138951149	UBN2	4.298110731	2.933643166	4.194761609	0	0	0	0	0	-3.808479094	0.04206593	hsa_circ_0001754	http://www.circbase.org/cgi-bin/singlerecord.cgi?id=hsa_circ_0001754
hsa_circ:chr10:12070744-12071523	UPF2	1.074527683	1.466821583	4.194761609	3.797172416	0	0	0	0	-3.707899081	0.042075827	NA	NA
hsa_circ:chr6:118886692-118887479	CEP85L	1.074527683	0	0	0	5.73212387	1.359763756	5.23547967	0	3.51407185	0.042239692	NA	NA
hsa_circ:chr17:30320884-30322781	SUZ12	1.074527683	0	0.838952322	0.759434483	8.598185806	4.079291268	2.243777001	2.016138351	2.57911656	0.042257857	hsa_circ_0042987	http://www.circbase.org/cgi-bin/singlerecord.cgi?id=hsa_circ_0042987
hsa_circ:chr14:70442432-70480208	SMOC1	5.372638413	2.200232375	5.033713931	4.556606899	0	2.039645634	0	0	-2.611364718	0.042324076	hsa_circ_0032359	http://www.circbase.org/cgi-bin/singlerecord.cgi?id=hsa_circ_0032359
hsa_circ:chr22:31858918-31859119	EIF4ENIF1	3.223583048	4.400464749	3.355809287	3.797172416	0	1.359763756	0	0	-2.875291159	0.042403511	hsa_circ_0062913	http://www.circbase.org/cgi-bin/singlerecord.cgi?id=hsa_circ_0062913
hsa_circ:chr20:34446224-34487570	PHF20	0	0.733410792	0	0.759434483	2.866061935	6.798818779	0	5.040345878	3.177363462	0.042478925	hsa_circ_0060157	http://www.circbase.org/cgi-bin/singlerecord.cgi?id=hsa_circ_0060157
hsa_circ:chr2:99721822-99734222	TSGA10	0	0.733410792	0	0	5.73212387	2.719527512	0	4.032276702	3.513595671	0.042494464	NA	NA
hsa_circ:chr21:37619815-37623582	DOPEY2	9.670749144	8.800929498	17.61799876	15.94812415	2.866061935	5.439055023	5.23547967	9.07262258	-1.12822129	0.042506258	hsa_circ_0007193	http://www.circbase.org/cgi-bin/singlerecord.cgi?id=hsa_circ_0007193
hsa_circ:chr14:102659800-102661457	WDR20	13.96885987	5.867286332	11.74533251	6.834910348	0	4.759173145	4.487554003	3.024207527	-1.397987622	0.042615929	hsa_circ_0000569	http://www.circbase.org/cgi-bin/singlerecord.cgi?id=hsa_circ_0000569
hsa_circ:chr19:50331706-50332347	MED25	9.670749144	0.733410792	1.677904644	1.518868966	0	0.679881878	0	0	-3.312662341	0.042700718	NA	NA
hsa_circ:chr11:1000432-1003804	AP2A2	10.74527683	5.133875541	0.838952322	0	8.598185806	9.518346291	10.47095934	15.12103763	1.469411539	0.042704422	hsa_circ_0020749	http://www.circbase.org/cgi-bin/singlerecord.cgi?id=hsa_circ_0020749
hsa_circ:chr22:41521868-41527637	EP300	1.074527683	0	0	0	20.06243355	2.039645634	0	1.008069176	4.410471769	0.042710718	NA	NA
hsa_circ:chr10:112262479-112266912	DUSP5	0	0.733410792	2.516856966	0	14.33030968	3.39940939	0.747925667	3.024207527	2.476959011	0.042715493	hsa_circ_0003987	http://www.circbase.org/cgi-bin/singlerecord.cgi?id=hsa_circ_0003987
hsa_circ:chr7:102944289-102944937	PMPCB	3.223583048	5.133875541	5.872666253	8.353779314	2.866061935	2.719527512	0.747925667	0	-1.981083096	0.042829832	hsa_circ_0008540	http://www.circbase.org/cgi-bin/singlerecord.cgi?id=hsa_circ_0008540
hsa_circ:chr11:128628010-128642880	FLI1	4.298110731	13.20139425	6.711618575	7.594344831	5.73212387	2.719527512	1.495851334	3.024207527	-1.51550464	0.042897235	hsa_circ_0000369	http://www.circbase.org/cgi-bin/singlerecord.cgi?id=hsa_circ_0000369
hsa_circ:chr1:150202906-150204264	ANP32E	5.372638413	2.200232375	8.389523218	5.316041382	0	0.679881878	0.747925667	3.024207527	-2.111734923	0.043008897	hsa_circ_0004300	http://www.circbase.org/cgi-bin/singlerecord.cgi?id=hsa_circ_0004300
hsa_circ:chr2:32734805-32744013	BIRC6	4.298110731	1.466821583	11.74533251	0	0	0	1.495851334	0	-3.068140285	0.043132032	NA	NA
hsa_circ:chr2:202410266-202440049	ALS2CR11	0	0	0	0	0	0	35.15250636	36.29049032	6.853338399	0.043154928	NA	NA
hsa_circ:chr6:135323872-135363264	HBS1L	0	0	0	0	2.866061935	0.679881878	2.991702669	3.024207527	3.921570134	0.043169552	NA	NA
hsa_circ:chr17:53076706-53078244	STXBP4	3.223583048	0	8.389523218	2.278303449	0	0.679881878	0	0	-3.371797214	0.043487498	NA	NA
hsa_circ:chr14:50199422-50206900	KLHDC1	0	0.733410792	0	0	2.866061935	6.118936901	0	3.024207527	3.564723541	0.043728116	NA	NA
hsa_circ:chr2:61512010-61520685	USP34	0	0	0	0	0	4.079291268	0.747925667	5.040345878	4.064240068	0.04398892	hsa_circ_0006888	http://www.circbase.org/cgi-bin/singlerecord.cgi?id=hsa_circ_0006888
hsa_circ:chr10:27458873-27470510	MASTL	0	0	0.838952322	0	8.598185806	0.679881878	2.243777001	1.008069176	3.402939247	0.044302631	hsa_circ_0018039	http://www.circbase.org/cgi-bin/singlerecord.cgi?id=hsa_circ_0018039
hsa_circ:chr15:50923614-50926753	TRPM7	0	2.933643166	0	2.278303449	8.598185806	4.759173145	3.739628336	6.048415053	1.982860224	0.044369364	hsa_circ_0035248	http://www.circbase.org/cgi-bin/singlerecord.cgi?id=hsa_circ_0035248
hsa_circ:chr3:27297787-27326452	NEK10	0	0	0.838952322	0	5.73212387	4.079291268	2.243777001	0	3.481114085	0.045059284	NA	NA
hsa_circ:chr6:105563561-105564743	BVES	0	1.466821583	6.711618575	3.037737932	0	0	0	0	-3.80038786	0.045733312	hsa_circ_0077526	http://www.circbase.org/cgi-bin/singlerecord.cgi?id=hsa_circ_0077526
hsa_circ:chr17:34910661-34923615	GGNBP2	12.89433219	15.40162662	10.90638018	6.834910348	0	6.118936901	6.731331004	4.032276702	-1.22169081	0.046017604	hsa_circ_0003930	http://www.circbase.org/cgi-bin/singlerecord.cgi?id=hsa_circ_0003930
hsa_circ:chr15:73414866-73428368	NEO1	0	1.466821583	0	1.518868966	8.598185806	3.39940939	2.243777001	4.032276702	2.379506588	0.046115902	NA	NA
hsa_circ:chr21:34787195-34793992	IFNGR2	2.149055365	2.933643166	1.677904644	2.278303449	5.73212387	2.039645634	7.479256671	13.10489928	1.639714009	0.046244943	NA	NA
hsa_circ:chr1:241669303-241672085	FH	2.149055365	6.600697124	4.194761609	1.518868966	0	0.679881878	0.747925667	0	-2.829732656	0.046273062	NA	NA
hsa_circ:chr19:49699697-49700131	TRPM4	6.447166096	13.93480504	10.90638018	15.18868966	11.46424774	4.079291268	6.731331004	0	-1.277149598	0.046547789	hsa_circ_0005317	http://www.circbase.org/cgi-bin/singlerecord.cgi?id=hsa_circ_0005317
hsa_circ:chr7:74119496-74133260	GTF2I	0	0	0	0	0	25.83551136	40.38798603	0	6.745530504	0.046575568	hsa_circ_0005513	http://www.circbase.org/cgi-bin/singlerecord.cgi?id=hsa_circ_0005513
hsa_circ:chr13:21961647-21999817	ZDHHC20	0	3.667053958	4.194761609	4.556606899	2.866061935	0	0	0	-3.23623972	0.0467301	NA	NA
hsa_circ:chr8:121644684-121706148	SNTB1	2.149055365	33.00348562	5.872666253	7.594344831	2.866061935	3.39940939	7.479256671	3.024207527	-1.488903269	0.046757502	hsa_circ_0085426	http://www.circbase.org/cgi-bin/singlerecord.cgi?id=hsa_circ_0085426
hsa_circ:chr10:93579027-93602148	TNKS2	2.149055365	0	9.22847554	19.74529656	2.866061935	0	0	1.008069176	-3.631953437	0.046855745	NA	NA
hsa_circ:chr11:9191403-9215228	DENND5A	8.596221461	0	0.838952322	2.278303449	0	0	0	0	-3.827494281	0.046952344	hsa_circ_0021144	http://www.circbase.org/cgi-bin/singlerecord.cgi?id=hsa_circ_0021144
hsa_circ:chr10:103552596-103573363	MGEA5	0	1.466821583	0	0	11.46424774	1.359763756	0	4.032276702	3.160172501	0.046988784	NA	NA
hsa_circ:chr1:185143504-185144245	SWT1	0	0	0	0.759434483	2.866061935	0	2.991702669	6.048415053	3.52630123	0.047002644	NA	NA
hsa_circ:chr15:90335391-90336357	ANPEP	1.074527683	2.200232375	1.677904644	5.316041382	0	0	0	0	-3.675619294	0.047086045	NA	NA
hsa_circ:chr8:52758221-52773806	PCMTD1	1.074527683	0	2.516856966	2.278303449	0	4.759173145	9.723033673	7.056484229	1.998685152	0.047208698	NA	NA
hsa_circ:chr2:135075100-135076310	MGAT5	0	0.733410792	1.677904644	2.278303449	0	7.478700657	14.95851334	0	2.325997366	0.047275966	hsa_circ_0008155	http://www.circbase.org/cgi-bin/singlerecord.cgi?id=hsa_circ_0008155
hsa_circ:chr15:77471132-77474382	PEAK1	0	0	0.838952322	0.759434483	2.866061935	2.039645634	5.23547967	3.024207527	2.981292413	0.047289008	hsa_circ_0036423	http://www.circbase.org/cgi-bin/singlerecord.cgi?id=hsa_circ_0036423
hsa_circ:chr6:134301220-134305809	TBPL1	12.89433219	5.867286332	4.194761609	9.113213797	31.52668129	8.838464413	12.71473634	17.13717598	1.022686802	0.047299281	hsa_circ_0077892	http://www.circbase.org/cgi-bin/singlerecord.cgi?id=hsa_circ_0077892
hsa_circ:chr6:109175428-109197553	ARMC2	4.298110731	2.933643166	6.711618575	3.037737932	0	0	2.243777001	0	-2.548069339	0.047348459	NA	NA
hsa_circ:chr16:85701746-85704704	GSE1	9.670749144	11.73457266	7.550570897	2.278303449	0	4.079291268	3.739628336	0	-1.716780164	0.047740631	hsa_circ_0040738	http://www.circbase.org/cgi-bin/singlerecord.cgi?id=hsa_circ_0040738
hsa_circ:chr3:179408029-179426745	USP13	5.372638413	8.067518707	1.677904644	6.075475865	0	3.39940939	0	0	-2.29405199	0.047745841	hsa_circ_0007620	http://www.circbase.org/cgi-bin/singlerecord.cgi?id=hsa_circ_0007620
hsa_circ:chr5:55259180-55264224	IL6ST	6.447166096	0.733410792	0.838952322	1.518868966	14.33030968	4.079291268	3.739628336	9.07262258	1.671989329	0.047880726	NA	NA
hsa_circ:chr5:65307877-65310553	ERBIN	3.223583048	0	0	0	5.73212387	7.478700657	5.23547967	0	2.708104858	0.047901385	hsa_circ_0001494	http://www.circbase.org/cgi-bin/singlerecord.cgi?id=hsa_circ_0001494
hsa_circ:chr7:40102425-40127930	CDK13	1.074527683	3.667053958	1.677904644	0.759434483	2.866061935	7.478700657	11.96681067	2.016138351	1.818927049	0.047957687	hsa_circ_0079939	http://www.circbase.org/cgi-bin/singlerecord.cgi?id=hsa_circ_0079939
hsa_circ:chrX:117576207-117577650	WDR44	0	0	0	0	2.866061935	0.679881878	6.731331004	0	4.052946141	0.047991357	NA	NA
hsa_circ:chr16:56503915-56504703	OGFOD1	0	0	0	2.278303449	8.598185806	1.359763756	5.23547967	2.016138351	2.709035231	0.048041745	hsa_circ_0007451	http://www.circbase.org/cgi-bin/singlerecord.cgi?id=hsa_circ_0007451
hsa_circ:chr12:56998001-56999111	BAZ2A	6.447166096	16.13503741	3.355809287	6.075475865	2.866061935	6.118936901	0	0	-1.827100597	0.048073837	hsa_circ_0027058	http://www.circbase.org/cgi-bin/singlerecord.cgi?id=hsa_circ_0027058
hsa_circ:chr11:18105082-18111057	SAAL1	0	7.334107915	5.872666253	3.797172416	0	0.679881878	0.747925667	1.008069176	-2.541822816	0.048265782	hsa_circ_0002778	http://www.circbase.org/cgi-bin/singlerecord.cgi?id=hsa_circ_0002778
hsa_circ:chr5:74706836-74712858	COL4A3BP	0	0	0	0	2.866061935	0	5.23547967	2.016138351	4.017883436	0.048269251	NA	NA
hsa_circ:chr12:77191214-77216311	ZDHHC17	0	0	0	0	0	4.759173145	3.739628336	1.008069176	4.030372416	0.048350081	hsa_circ_0027621	http://www.circbase.org/cgi-bin/singlerecord.cgi?id=hsa_circ_0027621
hsa_circ:chrY:14821321-14870572	USP9Y	0	0.733410792	0	0	8.598185806	3.39940939	0.747925667	0	3.470492338	0.048602745	NA	NA
hsa_circ:chr1:167935867-167944253	DCAF6	7.521693779	17.601859	14.26218947	9.113213797	2.866061935	8.158582535	5.983405337	3.024207527	-1.164566408	0.0486197	hsa_circ_0009109	http://www.circbase.org/cgi-bin/singlerecord.cgi?id=hsa_circ_0009109
hsa_circ:chr16:983991-1004666	ENSG00000260439.1,LMF1,LMF1-AS1	0	0	0	1.518868966	0	2.719527512	2.991702669	8.064553404	3.134973397	0.048636532	NA	NA
hsa_circ:chr9:111795587-111819602	TMEM245	0	1.466821583	0	0.759434483	0	6.118936901	4.487554003	4.032276702	2.734514312	0.048757605	hsa_circ_0087891	http://www.circbase.org/cgi-bin/singlerecord.cgi?id=hsa_circ_0087891
hsa_circ:chr1:155724166-155730432	GON4L	0	0	2.516856966	0	0	4.759173145	5.983405337	5.040345878	2.751720051	0.048793882	NA	NA
hsa_circ:chr10:24813252-24825822	KIAA1217	6.447166096	2.200232375	2.516856966	0	0	0	0	0	-3.76481781	0.049002893	NA	NA
hsa_circ:chr13:50495614-50502221	SPRYD7	0	2.200232375	1.677904644	0.759434483	0	7.478700657	3.739628336	8.064553404	2.11316585	0.049033835	hsa_circ_0030274	http://www.circbase.org/cgi-bin/singlerecord.cgi?id=hsa_circ_0030274
hsa_circ:chr15:43707792-43730614	TP53BP1	0	0	3.355809287	3.037737932	8.598185806	4.079291268	5.983405337	6.048415053	1.853281152	0.049142855	NA	NA
hsa_circ:chr13:114149817-114157903	TMCO3	2.149055365	1.466821583	0	7.594344831	0	0	0	0	-3.797224271	0.049229259	hsa_circ_0031016	http://www.circbase.org/cgi-bin/singlerecord.cgi?id=hsa_circ_0031016
hsa_circ:chr16:3788560-3790550	CREBBP	4.298110731	6.600697124	8.389523218	3.037737932	0	0.679881878	3.739628336	0	-2.05845118	0.049271452	hsa_circ_0037653	http://www.circbase.org/cgi-bin/singlerecord.cgi?id=hsa_circ_0037653
hsa_circ:chr3:148792002-148793834	HLTF	1.074527683	5.867286332	0.838952322	4.556606899	0	0	0	1.008069176	-3.226427984	0.049293511	NA	NA
hsa_circ:chr1:154406995-154407632	IL6R	3.223583048	2.200232375	5.872666253	3.037737932	0	0	0.747925667	1.008069176	-2.717315978	0.049334704	NA	NA
hsa_circ:chr14:53003437-53011089	TXNDC16	10.74527683	5.133875541	5.033713931	9.872648281	0	6.118936901	1.495851334	0	-1.714168806	0.049583291	hsa_circ_0031940	http://www.circbase.org/cgi-bin/singlerecord.cgi?id=hsa_circ_0031940
hsa_circ:chr8:30464574-30472232	GTF2E2	3.223583048	1.466821583	10.06742786	6.834910348	0	1.359763756	0	3.024207527	-2.154472636	0.049616238	NA	NA
hsa_circ:chr14:102471099-102471573	DYNC1H1	6.447166096	1.466821583	0	5.316041382	0	0	0	1.008069176	-3.294677235	0.049650834	NA	NA
hsa_circ:chr14:73822334-73876776	NUMB	11.81980451	8.800929498	15.10114179	5.316041382	2.866061935	5.439055023	5.983405337	1.008069176	-1.313417249	0.049775185	NA	NA
